# Supplementary material for: Niche differentiation within bacterial key-taxa in stratified surface waters of the Southern Pacific Gyre
Source: ISME J. 2024 Aug 3;18(1):wrae155. doi: 10.1093/ismejo/wrae155 (PMC11366302; doi:10.1093/ismejo/wrae155)
Supplement: suppl_wrae155 [file suppl_wrae155.zip]

Archive with 25 entries (25 files):
- Fig S1.tiff
- Fig S10.tiff
- Fig S11.tiff
- Fig S12.tiff
- Fig S13.tiff
- Fig S2.tiff
- Fig S3.tiff
- Fig S4.tiff
- Fig S5.tiff
- Fig S6.tiff
- Fig S7.tiff
- Fig S8.tiff
- Fig S9.tiff
- Supplementary Information - clean.docx
- Table S1.xlsx
- Table S10.xlsx
- Table S11.xlsx
- Table S2.xlsx
- Table S3.xlsx
- Table S4.xlsx
- Table S5.xlsx
- Table S6.xlsx
- Table S7.xlsx
- Table S8.xlsx
- Table S9.xlsx
