# Supplementary material for: Niche differentiation within bacterial key-taxa in stratified surface waters of the Southern Pacific Gyre
Source: ISME J. 2024 Aug 3;18(1):wrae155. doi: 10.1093/ismejo/wrae155 (PMC11366302; doi:10.1093/ismejo/wrae155)
Supplement: suppl_wrae155 [file suppl_wrae155.zip › Table S1.xlsx]

## Sheet: Sheet1
station	station id - cast	date	latitude	longitude	Depth	volume filtered [L]
4	SO245-04-03	2015-12-31 02:52:26	23° 30,003' S	100° 0,004' W	20	683
4	SO245-04-03	2015-12-31 02:52:26	23° 30,003' S	100° 0,004' W	140	138
4	SO245-04-03	2015-12-31 02:52:26	23° 30,003' S	100° 0,004' W	170	1008
6	SO245-06-09	2016-01-04 03:17:12	23° 29,995' S	110° 2,960' W	20	948
6	SO245-06-09	2016-01-04 03:17:12	23° 29,995' S	110° 2,960' W	170	975
6	SO245-06-09	2016-01-04 03:17:12	23° 29,995' S	110° 2,960' W	200	1088
8	SO245-08-17	2016-01-08 01:27:40	27° 44,471' S	117° 37,185' W	20	793
8	SO245-08-17	2016-01-08 01:27:40	27° 44,471' S	117° 37,185' W	140	924
8	SO245-08-17	2016-01-08 01:27:40	27° 44,471' S	117° 37,185' W	200	1370
