# Supplementary material for: Niche differentiation within bacterial key-taxa in stratified surface waters of the Southern Pacific Gyre
Source: ISME J. 2024 Aug 3;18(1):wrae155. doi: 10.1093/ismejo/wrae155 (PMC11366302; doi:10.1093/ismejo/wrae155)
Supplement: suppl_wrae155 [file suppl_wrae155.zip › Table S10.xlsx]

## Sheet: Sheet1
Marine group	Accession	genome	Location	completeness	contamination	strain_heterogeneity	length	GC content	pred.prot	Source
SAR86	GCA_963973075	UltraPac_01_subsample_3515A_bin_01	South Pacific gyre	64.94	2.3	75	801819	0.335499	882	This study
SAR86	GCA_963978605	UltraPac_01_subsample_3515D_bin_10	South Pacific gyre	62.23	1.72	100	906475	0.311638	981	This study
SAR86	GCA_963978705	UltraPac_025_subsample_3515G_bin_07	South Pacific gyre	67.24	3.45	50	891838	0.339494	936	This study
SAR86	GCA_002690725.1	MED709	Mediterranean Sea	54.2	0.31	100	920759	0.320006	961	Tully et al. (2018)
SAR86	GCA_002721465.1	SP266	South Pacific Ocean	66.81	1.44	0	986362	0.313292	1037	Tully et al. (2018)
SAR86	GCA_003282105.1	AG-339-G14	South Pacific Ocean	52.72	0.09	0	867762	0.336179	938	Berube et al. (2018)
SAR86	GCA_902516285.1	AG-325-J11	South Pacific Ocean	74.71	0	0	1077568	0.321592	1109	Pachiadaki et al. (2019)
Refs.
Tully BJ et al., "The reconstruction of 2,631 draft metagenome-assembled genomes from the global oceans.", Sci Data, 2018 Jan 16;5:170203
Berube PM et al., "Single cell genomes of Prochlorococcus, Synechococcus, and sympatric microbes from diverse marine environments.", Sci Data, 2018 Sep 4;5:180154
Pachiadaki MG et al., "Charting the Complexity of the Marine Microbiome through Single-Cell Genomics.", Cell, 2019 Dec 12;179(7):1623-1635.e11

## Sheet: anaplerotic-CO2
genome	PF00331	TIGR00224
0.1_subsample.3515.A.bin.01	0	0
0.1_subsample.3515.D_bin.10	0	0.101937
0.25_subsample.3515.G_bin.07	0	0.106838
GCA_002690725	0	0.104058
GCA_002721465	0.096432	0.096432
GCA_003282105	0	0.10661
GCA_902516285	0	0.0901713

## Sheet: dbCAN
genome	AA12.hmm	AA2.hmm	AA3_2.hmm	AA6.hmm	CE1.hmm	CE11.hmm	GH103.hmm	GH136.hmm	GH15.hmm	GH16_3.hmm	GH23.hmm	GH3.hmm	GH84.hmm	GT19.hmm	GT2_Glycos_transf_2.hmm	GT20.hmm	GT25.hmm	GT28.hmm	GT30.hmm	GT4.hmm	GT51.hmm	GT60.hmm
0.1_subsample.3515.A.bin.01	0	0	0.113379	0	0.226757	0.113379	0.113379	0	0	0	0	0.113379	0.113379	0.226757	0	0	0.113379	0.113379	0.113379	0.113379	0	0
0.1_subsample.3515.D_bin.10	0	0.203874	0.101937	0.101937	0.203874	0.101937	0.101937	0	0	0.203874	0.203874	0.101937	0	0.101937	0	0	0	0.101937	0	0.101937	0.101937	0
0.25_subsample.3515.G_bin.07	0.106838	0	0.106838	0	0.320513	0.106838	0.106838	0	0	0	0.106838	0.106838	0.106838	0.106838	0	0	0	0.106838	0.106838	0.320513	0.106838	0
GCA_002690725	0	0.208117	0	0.104058	0.104058	0	0.104058	0	0	0.208117	0.208117	0.104058	0	0.104058	0	0	0	0.104058	0.104058	0.104058	0.104058	0
GCA_002721465	0	0.096432	0.096432	0.096432	0.096432	0.096432	0.096432	0.096432	0.096432	0.096432	0.096432	0.289296	0	0.096432	0	0.096432	0	0.096432	0.096432	0.289296	0.096432	0.096432
GCA_003282105	0	0.10661	0	0	0	0.10661	0	0	0	0	0.10661	0	0	0.10661	0.10661	0	0	0.10661	0.10661	0.21322	0.10661	0
GCA_902516285	0	0.180343	0.0901713	0.0901713	0.180343	0.0901713	0.0901713	0	0	0.180343	0.180343	0.180343	0	0.0901713	0.0901713	0	0	0.0901713	0.0901713	0.360685	0.0901713	0.0901713

## Sheet: nitrogen
genome	CN-hydrolase-PF00795	ammonium_transp-TIGR03644
0.1_subsample.3515.A.bin.01	0.226757	0
0.1_subsample.3515.D_bin.10	0.101937	0.101937
0.25_subsample.3515.G_bin.07	0.106838	0.106838
GCA_002690725	0.104058	0.104058
GCA_002721465	0.096432	0
GCA_003282105	0	0
GCA_902516285	0	0.0901713

## Sheet: oxid-stress
genome	AhpC-PF00578	glutathione-peroxidase-PF00255	KatG-TIGR00198	SOD-Ni	uvra-TIGR00630	uvrb-TIGR00631	uvrc-TIGR00194	DNA-photolyase-PF00875	photolyase-DPRP-PF04244	thioredoxin-PF00085	rubredoxin-PF00301	PMSR-PF01625	DHQ-synthase-PF1761
0.1_subsample.3515.A.bin.01	0.113379	0.113379	0	0	0.113379	0.113379	0.113379	0.113379	0.113379	0.113379	0.113379	0.113379	0
0.1_subsample.3515.D_bin.10	0.101937	0.101937	0.101937	0.101937	0.101937	0.101937	0	0.101937	0.101937	0.101937	0.101937	0.101937	0.101937
0.25_subsample.3515.G_bin.07	0.106838	0.213675	0	0	0	0.106838	0.106838	0	0.106838	0	0.106838	0.106838	0.106838
GCA_002690725	0.104058	0.104058	0.104058	0	0.104058	0.104058	0.104058	0.104058	0.104058	0.104058	0.104058	0.104058	0.104058
GCA_002721465	0.096432	0.192864	0.096432	0.096432	0.192864	0.096432	0.096432	0	0.096432	0	0.096432	0.192864	0.096432
GCA_003282105	0	0	0.10661	0	0.10661	0.10661	0	0.10661	0.10661	0.10661	0.10661	0.10661	0.10661
GCA_902516285	0.0901713	0.180343	0.0901713	0.0901713	0	0.0901713	0.0901713	0.0901713	0	0.0901713	0	0.180343	0.0901713

## Sheet: energy
genome	bac-rhodopsin-PF01036
0.1_subsample.3515.A.bin.01	0
0.1_subsample.3515.D_bin.10	0.101937
0.25_subsample.3515.G_bin.07	0
GCA_002690725	0.104058
GCA_002721465	0.096432
GCA_003282105	0.10661
GCA_902516285	0.0901713

## Sheet: phosphonates
genome	phosphoenolpyruvate mutase-TIGR02320
0.1_subsample.3515.A.bin.01	0.113379
0.1_subsample.3515.D_bin.10	0
0.25_subsample.3515.G_bin.07	0.106838
GCA_002690725	0.104058
GCA_002721465	0.096432
GCA_003282105	0.10661
GCA_902516285	0.0901713

## Sheet: sulfatases
genome	sulfatases (PF00884)
0.1_subsample.3515.A.bin.01	0.113379
0.1_subsample.3515.D_bin.10	0.30581
0.25_subsample.3515.G_bin.07	0.106838
GCA_002690725	0.104058
GCA_002721465	0.192864
GCA_003282105	0
GCA_902516285	0.0901713

## Sheet: transporters
genome	ABC2_membrane-PF01061	ABC_membrane-PF00664	MlaC-PF05494	SbmA_BacA	peripla_bp_2-PF01497/pred prot	BPD_trans_1-PF00528	SBP_bac_5-PF00496	ABC_tran-PF00005	DctP-PF03480 (TRAP)
0.1_subsample.3515.A.bin.01	0.113379	0.113379	0	0	0	0	0	0.680272	0.113379
0.1_subsample.3515.D_bin.10	0.101937	0	0	0	0	0.203874	0.101937	0.815494	0.101937
0.25_subsample.3515.G_bin.07	0.106838	0	0.106838	0	0	0.42735	0	0.534188	0
GCA_002690725	0.104058	0	0.104058	0	0	0.208117	0.104058	0.62435	0
GCA_002721465	0	0	0.096432	0	0	0	0	0.578592	0.096432
GCA_003282105	0	0	0	0.10661	0	0	0	0.426439	0.10661
GCA_902516285	0.0901713	0	0.0901713	0	0.0901713	0.180343	0.0901713	0.631199	0.0901713

## Sheet: tcdb
genome	1.A.11.	1.A.112.	1.A.23.	1.A.26.	1.A.30.	1.A.43.	1.A.8.	1.B.1.	1.B.14.	1.B.17.	1.B.22.	1.B.33.	2.A.102.	2.A.103.	2.A.108.	2.A.127.	2.A.133.	2.A.15.	2.A.17.	2.A.19.	2.A.2.	2.A.21.	2.A.23.	2.A.25.	2.A.38.	2.A.40.	2.A.41.	2.A.47.	2.A.56.	2.A.76.	2.A.86.	2.A.9.	3.A.10.	3.A.2.	3.A.5.	3.D.3.	3.D.4.	3.E.1.	4.B.1.	4.C.1.	5.A.1.	8.A.21.	9.A.24.	9.A.8.	9.B.104.	9.B.124.	9.B.14.	9.B.160.
0.1_subsample.3515.A.bin.01	0	0.113379	0.113379	0	0.680272	0.113379	0	0	0.113379	0	0	0.113379	0.226757	0.226757	0	0	0.113379	0	0.113379	0.113379	0.226757	0	0.113379	0	0.113379	0	0	0.113379	0.226757	0	0.113379	0.113379	0.113379	0	0.113379	0	0	0	0	0.566893	0.113379	0.226757	0	0.113379	0.113379	0	0.226757	0
0.1_subsample.3515.D_bin.10	0.101937	0.203874	0	0	0.203874	0	0	0	0.101937	0	0.101937	0.101937	0	0.203874	0	0	0	0.203874	0.101937	0	0	0.101937	0.101937	0.101937	0	0.101937	0	0.101937	0.101937	0.101937	0.101937	0	0.101937	0	0.101937	0.101937	0.101937	0.101937	0	0.407747	0	0.101937	0	0.203874	0.101937	0.101937	0.203874	0.101937
0.25_subsample.3515.G_bin.07	0.106838	0.106838	0.106838	0.106838	0.641026	0	0	0	0	0	0	0.106838	0.106838	0.213675	0	0	0.106838	0	0.106838	0.106838	0	0	0.106838	0.106838	0.106838	0.106838	0	0.106838	0	0	0.106838	0.106838	0.106838	0.213675	0	0.106838	0	0	0	0.213675	0.106838	0.106838	0	0.106838	0.106838	0	0.213675	0.106838
GCA_002690725	0.104058	0.208117	0.104058	0.104058	0.208117	0	0	0	0.104058	0.104058	0	0.104058	0	0.208117	0	0	0	0.208117	0.104058	0.104058	0	0	0.104058	0.104058	0.104058	0.104058	0.104058	0	0	0	0.104058	0.104058	0.104058	0.208117	0.104058	0.104058	0.104058	0.104058	0.104058	0.312175	0.104058	0.104058	0.104058	0.104058	0.104058	0	0.208117	0.104058
GCA_002721465	0	0.192864	0.096432	0.096432	0.385728	0	0	0	0	0.096432	0.096432	0.096432	0.096432	0.192864	0	0.096432	0.096432	0	0.096432	0	0	0.096432	0.096432	0	0.096432	0.096432	0	0	0.096432	0	0.096432	0.096432	0.096432	0.096432	0.096432	0.096432	0.096432	0.096432	0.096432	0.675024	0.289296	0.289296	0	0.096432	0.096432	0.096432	0	0.096432
GCA_003282105	0	0.21322	0.10661	0	0.426439	0	0.10661	0.10661	0.10661	0.10661	0	0.10661	0.10661	0.10661	0.10661	0	0.10661	0	0	0.10661	0.21322	0	0.10661	0	0.10661	0.10661	0	0.10661	0.10661	0	0	0	0.10661	0	0.10661	0	0.10661	0.10661	0	0.639659	0.10661	0.21322	0	0.10661	0.10661	0	0.21322	0
GCA_902516285	0.0901713	0.180343	0	0.0901713	0.541028	0.0901713	0	0	0.0901713	0.0901713	0	0.0901713	0.0901713	0.180343	0	0.0901713	0	0.180343	0.0901713	0.0901713	0.0901713	0	0	0.0901713	0.0901713	0.0901713	0.0901713	0.0901713	0	0	0.0901713	0.0901713	0	0.180343	0	0.0901713	0.0901713	0.0901713	0.0901713	0.270514	0	0	0.0901713	0.0901713	0.0901713	0	0	0.0901713
