# Supplementary material for: Niche differentiation within bacterial key-taxa in stratified surface waters of the Southern Pacific Gyre
Source: ISME J. 2024 Aug 3;18(1):wrae155. doi: 10.1093/ismejo/wrae155 (PMC11366302; doi:10.1093/ismejo/wrae155)
Supplement: suppl_wrae155 [file suppl_wrae155.zip › Table S11.xlsx]

## Sheet: Sheet1
Marine group	Accession	clade	Genome	Location	completeness	contamination	strain_heterogeneity	length	GC	pred.protein	Source
Prochlorococcus	GCA_963978635	HLI	UltraPac_025_subsample_3515G_bin_11	South Pacific gyre	92.84	1.36	87.5	1359837	0.307936	1531	This study
Prochlorococcus	GCA_003282225.1	HLI	AG-335-I21	South Pacific Ocean	59.5	0	0	936124	0.308402	1093	Berube et al. (2018)
Prochlorococcus	ERZ23831676	HLI	UltraPac_01_subsample_2_3515G_bin_13	South Pacific gyre	75.56	1.4	87.5	1150478	0.305385	1579	This study
Prochlorococcus	GCA_003282425.1	HLI	AG-335-A05	South Pacific Ocean	52.85	0.54	100	857646	0.317894	1017	Berube et al. (2018)
Prochlorococcus	GCA_963972365	HLII	UltraPac_01_subsample_3515D_bin_02	South Pacific gyre	56.41	1.22	71.43	766585	0.31683	901	This study
Prochlorococcus	GCA_963978685	HLII	UltraPac_025_subsample_3515G_bin_17	South Pacific gyre	66.96	1.27	100	957664	0.314118	1164	This study
Refs
Berube PM et al., "Single cell genomes of Prochlorococcus, Synechococcus, and sympatric microbes from diverse marine environments.", Sci Data, 2018 Sep 4;5:180154

## Sheet: CO2-fixation
genome	PF00331	RubisCO_large (PF00016)	RubisCO_small (PF00101)
01_subsample_3515_D_bin_2	0.110988	0	0
01_subsample2_3515_G_bin_13	0.0633312	0	0
025_subsample_3515_G_bin_11	0.0653168	0	0
025_subsample_3515_G_bin_17	0.0859107	0	0
GCA_003282225	0.0914913	0.0914913	0.0914913
GCA_003282425	0	0.0983284	0.0983284

## Sheet: creatine-sarcosine
genome	Creatininase (PF02633)
01_subsample_3515_D_bin_2	0.110988
01_subsample2_3515_G_bin_13	0
025_subsample_3515_G_bin_11	0.0653168
025_subsample_3515_G_bin_17	0.0859107
GCA_003282225	0.0914913
GCA_003282425	0.0983284

## Sheet: dbCAN
genome	AA3.hmm	CBM48.hmm	CE11.hmm	CE4.hmm	GH100.hmm	GH13_11.hmm	GH13_18.hmm	GH13_9.hmm	GH57.hmm	GH77.hmm	GT10.hmm	GT11.hmm	GT17.hmm	GT19.hmm	GT2_Glyco_tranf_2_3.hmm	GT2_Glycos_transf_2.hmm	GT28.hmm	GT35.hmm	GT4.hmm	GT5.hmm	GT51.hmm	GT81.hmm	GT83.hmm
01_subsample_3515_D_bin_2	0.110988	0	0	0	0.110988	0	0.110988	0.110988	0.110988	0.110988	0	0	0	0.110988	0.110988	0.110988	0.110988	0.110988	0.443951	0.110988	0	0.110988	0.110988
01_subsample2_3515_G_bin_13	0.0633312	0.0633312	0.0633312	0	0	0.0633312	0	0.0633312	0.0633312	0.0633312	0	0	0	0.126662	0.0633312	0.126662	0.0633312	0.0633312	0.126662	0.0633312	0.0633312	0	0.0633312
025_subsample_3515_G_bin_11	0.0653168	0.0653168	0.0653168	0	0.0653168	0.0653168	0.0653168	0.0653168	0.0653168	0.0653168	0	0	0	0.130634	0.0653168	0.261267	0.0653168	0.0653168	0.261267	0.0653168	0.0653168	0.0653168	0.130634
025_subsample_3515_G_bin_17	0	0	0.0859107	0	0	0.0859107	0.0859107	0	0.0859107	0.0859107	0	0	0	0.171821	0.0859107	0	0.0859107	0.0859107	0.343643	0.0859107	0.0859107	0.0859107	0.0859107
GCA_003282225	0.0914913	0.0914913	0	0	0	0	0.0914913	0.0914913	0	0	0	0	0	0.0914913	0.0914913	0.274474	0	0.0914913	0.274474	0.0914913	0.0914913	0.0914913	0.182983
GCA_003282425	0.0983284	0.0983284	0	0	0.0983284	0.0983284	0	0.0983284	0	0.0983284	0	0	0	0.0983284	0.0983284	0.294985	0.0983284	0	0.294985	0	0	0	0

## Sheet: nitrogen
genome	CN-hydrolase-PF00795	ammonium_transp-TIGR03644	urease_alpha-TIGR01792	urease_beta-TIGR00192	urease_gamma-TIGR00193
01_subsample_3515_D_bin_2	0.110988	0	0.110988	0.110988	0.110988
01_subsample2_3515_G_bin_13	0.126662	0	0	0.0633312	0.0633312
025_subsample_3515_G_bin_11	0.0653168	0.0653168	0	0	0
025_subsample_3515_G_bin_17	0.0859107	0	0.0859107	0.0859107	0.0859107
GCA_003282225	0.0914913	0	0.0914913	0.0914913	0.0914913
GCA_003282425	0	0.0983284	0	0	0

## Sheet: oxid-stress
genome	AhpC-PF00578	glutathione-peroxidase-PF00255	rubrerythrin-PF02915	SOD-Ni	uvra-TIGR00630	uvrb-TIGR00631	uvrc-TIGR00194	DNA-photolyase-PF00875	photolyase-DPRP-PF04244	glutaredoxin-PF00462	glutaredoxin-TIGR02181	thioredoxin-PF00085	flavodoxin-TIGR01752	PMSR-PF01625	DHQ-synthase-PF1761
01_subsample_3515_D_bin_2	0.110988	0	0	0.110988	0	0	0	0	0	0.110988	0.110988	0.110988	0.110988	0.221976	0
01_subsample2_3515_G_bin_13	0.126662	0	0.0633312	0.0633312	0.0633312	0	0.0633312	0.0633312	0.0633312	0.0633312	0.0633312	0	0.0633312	0.126662	0.0633312
025_subsample_3515_G_bin_11	0.130634	0	0.0653168	0.0653168	0.0653168	0.0653168	0.0653168	0.0653168	0.0653168	0.0653168	0.0653168	0.130634	0.0653168	0.130634	0.0653168
025_subsample_3515_G_bin_17	0.171821	0	0	0.0859107	0.0859107	0	0	0.0859107	0	0.171821	0.0859107	0.171821	0.0859107	0.171821	0
GCA_003282225	0.0914913	0.0914913	0	0.0914913	0.0914913	0.0914913	0	0.0914913	0.0914913	0	0	0.0914913	0.0914913	0.182983	0.0914913
GCA_003282425	0.0983284	0.0983284	0	0.0983284	0	0.0983284	0	0.0983284	0	0	0	0.0983284	0	0.0983284	0.0983284

## Sheet: energy
genome	15-cis-phytoene_synthase-PF00494	lycopene_cyclase-PF05834	phytoene_desaturase-TIGR02731	plastocyanin-TIGR02656	PSII-PF00421	Photo_RC-PF00124
01_subsample_3515_D_bin_2	0.110988	0.110988	0.110988	0.110988	0.443951	0
01_subsample2_3515_G_bin_13	0.0633312	0.126662	0.0633312	0	0.126662	0.0633312
025_subsample_3515_G_bin_11	0.0653168	0.130634	0.0653168	0.0653168	0.326584	0.130634
025_subsample_3515_G_bin_17	0.0859107	0.171821	0.0859107	0	0.171821	0
GCA_003282225	0	0.0914913	0	0	0.365965	0
GCA_003282425	0	0	0	0.0983284	0.196657	0.0983284

## Sheet: transporters
genome	ABC2_membrane-PF01061	ABC-3-PF00950	ABC_membrane-PF00664	BPD_transp_2-PF02653	ZnuA-PF01297	peripla_bp_6-PF13458	BPD_trans_1-PF00528	SBP_bac_5-PF00496	ABC_tran-PF00005
01_subsample_3515_D_bin_2	0	0	0.443951	0	0	0	0.110988	0.221976	1.55383
01_subsample2_3515_G_bin_13	0.0633312	0.126662	0.189994	0.0633312	0.0633312	0	0.189994	0.0633312	1.13996
025_subsample_3515_G_bin_11	0.0653168	0.0653168	0.261267	0.130634	0.0653168	0.0653168	0.19595	0.0653168	1.43697
025_subsample_3515_G_bin_17	0	0.0859107	0.343643	0	0.0859107	0.0859107	0.171821	0.0859107	1.46048
GCA_003282225	0.0914913	0.0914913	0.274474	0.0914913	0.182983	0.0914913	0.365965	0.0914913	1.64684
GCA_003282425	0	0	0.393314	0	0	0	0.196657	0	2.16323

## Sheet: tcdb
genome	1.A.11.	1.A.112.	1.A.14.	1.A.23.	1.A.26.	1.A.30.	1.B.14.	1.B.17.	1.B.33.	1.B.54.	2.A.102.	2.A.103.	2.A.106.	2.A.109.	2.A.123.	2.A.19.	2.A.2.	2.A.36.	2.A.37.	2.A.38.	2.A.49.	2.A.51.	2.A.53.	2.A.59.	2.A.64.	2.A.86.	3.A.2.	3.A.5.	3.D.1.	3.D.3.	3.D.4.	4.C.1.	4.D.1.	4.D.2.	5.A.1.	5.A.3.	9.A.76.	9.A.8.	9.B.124.	9.B.126.	9.B.14.	9.B.142.	9.B.2.	9.B.27.	9.B.97.
01_subsample_3515_D_bin_2	0	0.221976	0	0	0.110988	0	0	0.110988	0	0	0	0	0.110988	0	0.110988	0	0	0.110988	0	0.110988	0.110988	0	0.110988	0	0	0.110988	0.110988	0.110988	0.221976	0.110988	0	0.221976	0	0	0.110988	0	0	0.110988	0	0.110988	0.110988	0	0	0	0
01_subsample2_3515_G_bin_13	0	0.0633312	0	0.0633312	0.0633312	0	0	0.0633312	0.0633312	0	0.0633312	0.0633312	0	0.0633312	0	0.0633312	0	0.0633312	0.0633312	0.0633312	0	0	0.126662	0	0	0.0633312	0.0633312	0	0.126662	0	0	0.0633312	0	0	0.126662	0.0633312	0.0633312	0	0	0.0633312	0.0633312	0	0	0.0633312	0
025_subsample_3515_G_bin_11	0.0653168	0.0653168	0.0653168	0.0653168	0.0653168	0	0	0.0653168	0.0653168	0	0.0653168	0.0653168	0	0.0653168	0.0653168	0.0653168	0.0653168	0.0653168	0.0653168	0.0653168	0.0653168	0	0.130634	0	0	0.0653168	0.130634	0.0653168	0.261267	0.0653168	0.0653168	0.130634	0.0653168	0	0.0653168	0.0653168	0.130634	0	0.0653168	0.0653168	0.0653168	0	0	0.0653168	0
025_subsample_3515_G_bin_17	0	0.171821	0	0	0.0859107	0	0	0.0859107	0.0859107	0	0.0859107	0	0.0859107	0	0.0859107	0.0859107	0.0859107	0.0859107	0	0.0859107	0.0859107	0	0.0859107	0	0	0	0.0859107	0.0859107	0.343643	0	0.0859107	0.257732	0	0	0	0	0	0.0859107	0	0.0859107	0.0859107	0	0.0859107	0	0
GCA_003282225	0	0	0.0914913	0.0914913	0	0	0	0.0914913	0	0	0	0.0914913	0	0	0.0914913	0.0914913	0	0	0.0914913	0	0	0	0.0914913	0	0	0.0914913	0	0.0914913	0.182983	0	0.182983	0.182983	0	0	0.0914913	0	0	0	0	0.0914913	0.0914913	0	0	0.0914913	0
GCA_003282425	0.0983284	0	0.0983284	0	0.0983284	0	0	0.0983284	0	0.0983284	0	0	0	0	0	0.0983284	0.0983284	0.0983284	0	0.0983284	0.0983284	0	0.0983284	0	0	0.0983284	0.0983284	0	0	0	0.0983284	0	0.0983284	0.0983284	0.0983284	0	0	0	0	0.0983284	0	0	0	0.0983284	0
