# Supplementary material for: Niche differentiation within bacterial key-taxa in stratified surface waters of the Southern Pacific Gyre
Source: ISME J. 2024 Aug 3;18(1):wrae155. doi: 10.1093/ismejo/wrae155 (PMC11366302; doi:10.1093/ismejo/wrae155)
Supplement: suppl_wrae155 [file suppl_wrae155.zip › Table S2.xlsx]

## Sheet: metagenomes
Library	station	depth	longitude	latitude	Technology	template concentration (ng/µl)	Total raw reads	Total quality trimmed reads
3515_A	SO245-4	20	-23.3	-100	Illumina Hiseq2500	137	494183602	376611582
3515_B	SO245-4	140	-23.3	-100	Illumina Hiseq2500	136	476588396	378700834
3515_C	SO245-4	170	-23.3	-100	Illumina Hiseq2500	206	488895024	383171064
3515_D	SO245-6	20	-23.3	-110.295	Illumina Hiseq2500	99	465206252	348105486
3515_E	SO245-6	170	-23.3	-110.295	Illumina Hiseq2500	86	518338278	404385344
3515_F	SO245-6	200	-23.3	-110.295	Illumina Hiseq2500	114	462794894	373554852
3515_G	SO245-8	20	-27.445	-117.372	Illumina Hiseq2500	75	549692408	368519052
3515_H	SO245-8	140	-27.445	-117.372	Illumina Hiseq2500	32	534069310	431021132
3515_I	SO245-8	200	-27.445	-117.372	Illumina Hiseq2500	106	468261208	358160176
4681_A	SO245-6	20	-23.3	-110.295	PacBio Sequel II (long reads)	99	4193588
4681_B	SO245-8	20	-27.445	-117.372	PacBio Sequel II (long reads)	75	3395559

## Sheet: metatranscriptomes
Library	station	depth	longitude	latitude	Technology	template concentration (ng/µl)	Total raw reads	Total quality trimmed reads	total mRNA reads
3530_A	SO-4	20	-23.3	-100	Illumina Hiseq3000	18	201048286	172325112	12637608
3530_B	SO-4	140	-23.3	-100	Illumina Hiseq3000	17.6	213090428	182213844	15527600
3530_C	SO-4	170	-23.3	-100	Illumina Hiseq3000	36.9	184834094	161852364	9118818
3530_D	SO-6	20	-23.3	-110.295	Illumina Hiseq3000	15.6	238580250	213241106	19177716
3530_E	SO-6	170	-23.3	-110.295	Illumina Hiseq3000	11.1	219500476	184507382	18061946
3530_F	SO-6	200	-23.3	-110.295	Illumina Hiseq3000	36.5	185181558	160559886	9482190
3530_G	SO-8	20	-27.445	-117.372	Illumina Hiseq3000	12	214256456	192214868	18834802
3530_H	SO-8	140	-27.445	-117.372	Illumina Hiseq3000	8.19	192723236	165660104	28387666
3530_I	SO-8	200	-27.445	-117.372	Illumina Hiseq3000	19.9	190064644	163339194	10064748

## Sheet: assemblies
Assembly with idba_ud with min_contig set to 500 and from k51 to k121 with a step of 10.
idba_ud (k51, k61, k71, k81, k91, k101, k111, k121)
SAMPLE	Number of contigs	length			L50	N50 (KB)	Number of scaffolds > 50 KB
		minimum (KB)	maximum (KB)	total
3515_A	918712	1	339.768	2143155643	195698	2.568	487
3515_B	703967	1	302.368	2463108943	152788	3.86	818
3515_C	86138	1	489.363	2450431110	174860	3.251	910
3515_D	441836	1	194.539	1459855901	104077	3.55	283
3515_E	882199	1	442.698	2600091919	164785	3.545	1017
3515_F	991476	1	361.019	2726484965	213608	3.009	722
3515_G	564329	1	293.79	1547998948	109821	3.173	587
3515_H	946738	1	643.503	2691360564	184292	3.352	929
3515_I	785458	1	519.345	2046338015	186687	2.811	425
Subsampled 10% of reads with reformat.sh script from BBtols
Assembly with idba_ud with min_contig set to 500 and from k51 to k171 with a step of 10.
SAMPLE	Number of contigs	length			L50	N50 (KB)	Number of scaffolds > 50 KB
		minimum (KB)	maximum (KB)	total
01_subsample_3515A	142447	1	249.682	331621815	31856	2.575	79
01_subsample_3515B	183067	1	200.065	405084439	43236	2.385	59
01_subsample_3515D	135050	1	324.219	309748532	31314	2.519	46
01_subsample_3515E	185283	1	232.143	412267966	42778	2.401	69
01_subsample_3515G	139500	1	244.772	342881083	29922	2.806	84
01_subsample_3515H	204267	1	165.185	461409801	46650	2.46	48
01_subsample2_3515A	142893	1	168.268	332009554	32077	2.577	73
01_subsample2_3515D	135774	1	383.848	310168024	31522	2.501	40
01_subsample2_3515G	141112	1	220.273	340503035	30916	2.716	86
Subsampled 25% of reads with reformat.sh script from BBtols
Assembly with idba_ud with min_contig set to 500 and from k51 to k171 with a step of 10.
SAMPLE	Number of contigs	length			L50	N50 (KB)	Number of scaffolds > 50 KB
		minimum (KB)	maximum (MB)	total
025_subsample_3515A	374907	1	179.834	896272881	83370	2.675	159
025_subsample_3515C	397938	1	433.797	892899849	90165	2.401	203
025_subsample_3515D	357497	1	215.732	853562585	80841	2.677	170
025_subsample_3515F	410917	1	414.264	856581276	101159	2.139	146
025_subsample_3515G	339264	1	359.104	862060297	70255	2.946	250
025_subsample_3515I	262771	1	252.583	543479866	61690	2.08	177
Assembly with flye --pacbio-hifi and --meta options
SAMPLE	Number of contigs	length			L50	N50 (KB)	Number of scaffolds > 50 KB
		minimum (KB)	maximum (MB)	total
4681_A	12058	1	3.195	512240403	1614	62.798	2325
4681_B	8850	1	3.14	410673559	1081	74.324	1997

## Sheet: bins
Illumina bins
SAMPLE	bins before refinement			First refinement (completeness > 50, contamination <10)	quality bins (compl-(5*cont)>50)	dereplicated (ANI 95) quality bins
	maxbin2 mapping with own metagenome	maxbin2 mapping with the 3 related metagenomes	metabat2
3515A	567	1023	472	64	35	18
3515B	729	1221	962	94	52	19
3515C	579	813	513	90	59	28
3515D	531	1033	447	66	36	18
3515E	589	1019	510	92	56	33
3515F	609	833	441	94	68	33
3515G	476	882	507	75	49	32
3515H	592	1034	908	82	48	19
3515I	525	677	363	91	59	30
Illumina bins
SAMPLE	bins before refinement			First refinement (completeness > 50, contamination <10)	quality bins (compl-(5*cont)>50)	dereplicated (ANI 95) quality bins
	maxbin2	concoct	metabat2
01_subsample_3515A	195	70	59	13	9	3
01_subsample_3515B	242	88	71	7	6	4
01_subsample_3515D	199	63	73	14	9	3
01_subsample_3515E	244	89	71	15	7	2
01_subsample_3515G	295	68	71	20	10	2
01_subsample_3515H	268	82	67	14	6	1
01_subsample2_3515A	200	75	69	10	4	1
01_subsample2_3515D	193	62	61	14	3	0
01_subsample2_3515G	193	65	69	15	5	2
025_subsample_3515A	428	141	192	27	18	8
025_subsample_3515C	377	153	124	28	14	1
025_subsample_3515D	426	181	151	23	11	6
025_subsample_3515F	356	161	108	39	27	13
025_subsample_3515G	413	133	194	35	21	9
025_subsample_3515I	222	132	108	37	20	10
PabBio bins
SAMPLE	bins before refinement			First refinement (completeness > 50, contamination <10)	quality bins (compl-(5*cont)>50)	dereplicated (ANI 95) quality bins
	maxbin2	concoct	metabat2
4681_A	65	484	81	25	13	9
4681_B	53	81	351	46	35	30
Phylogenetic affiliation of dereplicated MAGs
phylum	derep MAGs
d__Archaea;p__Thermoplasmatota;c__Poseidoniia	32
d__Archaea;p__Thermoproteota;c__Nitrososphaeria	1
d__Bacteria;p__Actinobacteriota;c__Acidimicrobiia	12
d__Bacteria;p__Bacteroidota;c__Bacteroidia	35
d__Bacteria;p__Bacteroidota;c__Rhodothermia	1
d__Bacteria;p__Chlamydiota;c__Chlamydiia	1
d__Bacteria;p__Chloroflexota;c__Dehalococcoidia	6
d__Bacteria;p__Cyanobacteria;c__Cyanobacteriia	7
d__Bacteria;p__Desulfobacterota_B	1
d__Bacteria;p__Gemmatimonadota;c__Gemmatimonadetes	2
d__Bacteria;p__Latescibacterota;c__UBA2968	1
d__Bacteria;p__Margulisbacteria;c__Marinamargulisbacteria	3
d__Bacteria;p__Marinisomatota;c__Marinisomatia	10
d__Bacteria;p__Myxococcota	31
d__Bacteria;p__Planctomycetota;c__Phycisphaerae	2
d__Bacteria;p__Planctomycetota;c__Planctomycetes	5
d__Bacteria;p__Poribacteria;	1
d__Bacteria;p__Proteobacteria;c__Alphaproteobacteria	57
d__Bacteria;p__Proteobacteria;c__Gammaproteobacteria	62
d__Bacteria;p__SAR324;c__SAR324	2
d__Bacteria;p__Verrucomicrobiota;c__Kiritimatiellae	1
d__Bacteria;p__Verrucomicrobiota;c__Verrucomicrobiae	38
