# Supplementary material for: Niche differentiation within bacterial key-taxa in stratified surface waters of the Southern Pacific Gyre
Source: ISME J. 2024 Aug 3;18(1):wrae155. doi: 10.1093/ismejo/wrae155 (PMC11366302; doi:10.1093/ismejo/wrae155)
Supplement: suppl_wrae155 [file suppl_wrae155.zip › Table S4.xlsx]

## Sheet: Sheet1
HMM model name	HMM	Metabolism	Submetabolism
RubisCO_large	PF00016	CO2 fixation	Calvin Cycle
RubisCO_small	PF00101	CO2 fixation	Calvin Cycle
phosphoenolpyruvate carboxykinase (ATP)	TIGR00224	CO2 fixation	PEP carboxykinase pathway
PEPcase	PF00311	CO2 fixation	PEP carboxylase
pyruvate carboxylase	TIGR01235	CO2 fixation	pyruvate carboxylase
Pro_CA	PF00484	CO2 fixation
amm_transp_marine	TIGR03644	nitrogen	ammonium transporter
CN-hydrolase	PF00795	nitrogen	nitrilase
Cyanate_lyase	PF02560	nitrogen	nitrilase
urease_alpha	TIGR01792	nitrogen	Urea-deg
urease_beta	TIGR00192	nitrogen	Urea-deg
urease_gamma	TIGR00193	nitrogen	Urea-deg
Creatinase_N_2	PF16189	nitrogen	Creatine-deg
Creatininase	PF02633	nitrogen	Creatininanse-deg
sarcosine oxidase, alpha subunit family	TIGR01372	nitrogen	Sarcosine-deg
sarcosine oxidase, beta subunit family	TIGR01373	nitrogen	Sarcosine-deg
sarcosine oxidase, delta subunit family	TIGR01374	nitrogen	Sarcosine-deg
Sarcosine oxidase, delta subunit family	PF04267	nitrogen	Sarcosine-deg
sarcosine oxidase, gamma subunit family	TIGR01375	nitrogen	Sarcosine-deg
Sarcosine oxidase A3 domain	PF17806	nitrogen	Sarcosine-deg
Betaine-homocysteine S-methyltransferase	K00544	nitrogen	Glycine betaine-deg
tetrahydrofolate dehydrogenase/cyclohydrolase	PF00763	one-carbon	formaldehyde degradation
2-aminoethylphosphonate-pyruvate transaminase	TIGR02326	phosphonate	phosphonate degrad 2AEP
putative phosphonoacetaldehyde dehydrogenase	TIGR03250	phosphonate	phosphonate degrad 2AEP
phosphonoacetate hydrolase	TIGR02335	phosphonate	phosphonate degrad 2AEP
phosphonate C-P lyase system protein PhnG	TIGR03293	phosphonate	phosphonate degrad- C-P lyase
phosphonate C-P lyase system protein PhnH	TIGR03292	phosphonate	phosphonate degrad- C-P lyase
phosphonate C-P lyase system protein PhnK	TIGR02323	phosphonate	phosphonate degrad- C-P lyase
phosphonate C-P lyase system protein PhnL	TIGR02324	phosphonate	phosphonate degrad- C-P lyase
phosphonate C-P lyase system protein PhnJ	PF06007	phosphonate	phosphonate degrad- C-P lyase
phosphoenolpyruvate mutase	TIGR02320	phosphonate	phosphonate synthesis
phosphonopyruvate decarboxylase	TIGR03297	phosphonate	phosphonate synthesis
Alpha-L-fucosidase	PF01120	Fucose	Fucose-deg
fuconolactonase	K07046	Fucose	Fucose-deg
fuconat-dehydrat	K18334	Fucose	Fucose-deg
L-fuconate-dehydrog	K18335	Fucose	Fucose-deg
L-fucose dehydrogenase	K00064	Fucose	Fucose-deg
L-fuculokinase	TIGR02628	Fucose	Fucose-deg
L-fuculose-phosphate-aldolase	TIGR01086	Fucose	Fucose-deg
Sulfatase	PF00884	Sulfatase	Sulfatase
15-cis-phytoene_synthase	PF00494	energy	caroteoid biosynthesis
15-cis-phytoene_synthase	K02291	energy	caroteoid biosynthesis
phytoene_desaturase	TIGR02731	energy	caroteoid biosynthesis
phytoene_desaturase	TIGR02734	energy	caroteoid biosynthesis
lycopene_beta-cyclase	K06443	energy	caroteoid biosynthesis
lycopene_cyclase	PF05834	energy	caroteoid biosynthesis
beta-carotene-15-15-dioxygenase	PF15461	energy	caroteoid biosynthesis
bac-rhodopsin	PF01036	energy	rhodopsin phototrophy
plastocyanin	TIGR02656	energy	photosynthesis
PSII	PF00421	energy	photosynthesis
Photo_RC	PF00124	energy	photosynthesis
AA2	CAZyme	oxidative stress	catalase-perox
AhpC	PF00578	oxidative stress	catalase-perox
glutathione-peroxidase	PF00255	oxidative stress	catalase-perox
KatG	TIGR00198	oxidative stress	catalase-perox
rubrerythrin	PF02915	oxidative stress	catalase-perox
Mn-catalase	PF05067	oxidative stress	catalase-perox
catalase	PF00199	oxidative stress	catalase-perox
bac-luciferase	PF00296	oxidative stress	others
SOD-Fe-C	PF02777	oxidative stress	SOD
SOD-Fe-N	PF00081	oxidative stress	SOD
SOD-Ni	PF09055	oxidative stress	SOD
SOD-Cu	PF00080	oxidative stress	SOD
uvra	TIGR00630	oxidative stress	UV response
uvrb	TIGR00631	oxidative stress	UV response
uvrc	TIGR00194	oxidative stress	UV response
photolyase-DPRP	PF04244	oxidative stress	UV response
DNA-photolyase	PF00875	oxidative stress	UV response
thioredoxin	PF00085	oxidative stress	redox
thioredoxin	TIGR01068	oxidative stress	redox
thioredoxin_4	PF13462	oxidative stress	redox
glutaredoxin	PF00462	oxidative stress	redox
glutaredoxin	TIGR02180	oxidative stress	redox
glutaredoxin-3	TIGR02181	oxidative stress	redox
flavodoxin	TIGR01752	oxidative stress	redox
PMSR	PF01625	oxidative stress	redox
rubredoxin	PF00301	oxidative stress	SOR
DnaJ	TIGR02349	oxidative stress	chaperone
DnaK	TIGR02350	oxidative stress	chaperone
GroEL	PF00118	oxidative stress	chaperone
GroES	PF00118	oxidative stress	chaperone
GrpE	PF01025	oxidative stress	chaperone and folding catalysts
HtpG-Hsp90	PF00183	oxidative stress	chaperone
HtrA	TIGR02037	oxidative stress	chaperone
RpoD	TIGR02393	oxidative stress	Transcription
RpoH	TIGR02392	oxidative stress	chaperone
DHQ-synthase	TIGR01357	oxidative stress	pigments
RecA	PF00154	oxidative stress	replication and repair
Sigma70_r2	PF04542	oxidative stress	response
ABC_tran	PF00005	Transporter	ABC-ATP binding
ABC2_membrane	PF01061	Transporter	ABC-ATP binding
polyamine-ABC-transp	TIGR01187	Transporter	ABC-ATP binding
Bmp	PF02608	Transporter	ABC-Substrate binding protein
Peripla_BP_1	PF00532	Transporter	ABC-Substrate binding protein
Peripla_BP_2	PF01497	Transporter	ABC-Substrate binding protein
Peripla_BP_3	PF13377	Transporter	ABC-Substrate binding protein
Peripla_BP_4	PF13407	Transporter	ABC-Substrate binding protein
Peripla_BP_6	PF13458	Transporter	ABC-Substrate binding protein
SBP_bac_11	PF13531	Transporter	ABC-Substrate binding protein
SBP_bac_1	PF01547	Transporter	ABC-Substrate binding protein
SBP_bac_3	PF00497	Transporter	ABC-Substrate binding protein
SBP_bac_5	PF00496	Transporter	ABC-Substrate binding protein
SBP_bac_6	PF13343	Transporter	ABC-Substrate binding protein
SBP_bac_8	PF13416	Transporter	ABC-Substrate binding protein
ZnuA	PF01297	Transporter	ABC-Substrate binding protein
ABC_membrane	PF00664	Transporter	ABC-Transmembrane
ABC-3	PF00950	Transporter	ABC-Transmembrane
BPD_transp_1	PF00528	Transporter	ABC-Transmembrane
BPD_transp_2	PF02653	Transporter	ABC-Transmembrane
MlaC	PF05494	Transporter	ABC-Transmembrane
OpuAC	PF04069	Transporter	ABC-Transmembrane
SbmA_BacA	PF05992	Transporter	ABC-Transmembrane
DctP (TRAP)	PF03480	Transporter	TRAP periplasmic
atpA	PF00231	Primary metabolism	Oxidative phosphorylation
gyrA	PF03989	Primary metabolism	DNA replication
ftsZ	PF12327	Primary metabolism	cell division
glnC	PF00120	Primary metabolism	Biosynthesis of amino acids
rpoB	TIGR02013	Primary metabolism	Transcription
prfA	TIGR00019	Primary metabolism	Translation
ychF	TIGR00092	Primary metabolism	Ribosome biogenesis
tig	TIGR00115	Primary metabolism	Protein processing
tsf	TIGR00116	Primary metabolism	Translation
coaE	TIGR00152	Primary metabolism	Biosynthesis of cofactors
infC	TIGR00168	Primary metabolism	translation
if-2	TIGR00487	Primary metabolism	translation
frr	TIGR00496	Primary metabolism	translation
