# Supplementary material for: Niche differentiation within bacterial key-taxa in stratified surface waters of the Southern Pacific Gyre
Source: ISME J. 2024 Aug 3;18(1):wrae155. doi: 10.1093/ismejo/wrae155 (PMC11366302; doi:10.1093/ismejo/wrae155)
Supplement: suppl_wrae155 [file suppl_wrae155.zip › Table S5.xlsx]

## Sheet: Sheet1
Genome	Group	clade	A	B	C	D	E	F	G	H	I
GCA_002705265	AEGEAN169	I	0	0	0	0	0	0	0	0	0
GCA_003216195	AEGEAN169	I	0	0	0	0.000724595	9.64261e-05	0	5.47599e-05	0	0
GCA_008638215	AEGEAN169	I	0	0	0	0	0	0	0	0	0
GCA_902518505	AEGEAN169	I	0	0	0	0.000579663	5.96766e-05	0	1.21069e-05	0	0
GCA_902521155	AEGEAN169	I	0	0	0	0	0	0	0	0	0
GCA_902521465	AEGEAN169	I	0	0	0	0.000623991	6.83878e-05	0	4.6846e-05	0	0
GCA_902521485	AEGEAN169	I	0	0	0	0.00101	0.000150652	0	0.0001151	1.4044e-05	0
GCA_902524245	AEGEAN169	I	0	0	0	0.000623627	6.60448e-05	0	4.3286e-05	0	0
GCA_902526965	AEGEAN169	I	0.0106104	0.00355373	0.000204081	0.0193198	0.00151957	9.19006e-05	0.024548	0.00506297	0
GCA_902527045	AEGEAN169	I	0.0186328	0.00710211	0.000486846	0.0284353	0.00255446	0.000292009	0.0395608	0.00941059	0
GCA_902527545	AEGEAN169	I	0	0	0	0.000525803	6.78996e-05	0	2.31179e-05	0	0
GCA_902530745	AEGEAN169	I	0	0	0	0.0004991	1.34525e-05	0	0	0	0
GCA_902536405	AEGEAN169	I	0.0112742	0.00258486	7.72859e-05	0.00540498	0.000440442	0	0.0085845	0.00271305	0
GCA_902538085	AEGEAN169	I	0	0	0	0.000770632	0.000112853	0	9.11888e-05	2.0394e-05	0
GCA_902546975	AEGEAN169	I	0	0	0	0.000674759	0.00010587	0	6.25889e-05	1.13676e-05	0
GCA_902555695	AEGEAN169	I	0	0	0	0.000903775	0.000171411	0	0.00012041	5.6958e-05	0
GCA_902560595	AEGEAN169	I	0.0196975	0.00460158	0.000264065	0.0116869	0.00099412	0	0.0169229	0.00505012	0
GCA_902575065	AEGEAN169	I	0	0	0	0.000635297	7.56008e-05	0	6.55018e-05	0	0
GCA_902594145	AEGEAN169	I	0.00770778	0.00207476	0	0.00820338	0.000435069	0	0.0115315	0.00200364	0
GCA_902599405	AEGEAN169	I	0	0	0	0.000689067	9.60696e-05	0	5.0771e-05	0	0
GCA_902610175	AEGEAN169	I	0	0	0	0.00281275	0.000232856	0	0.000110732	4.10511e-05	0
GCA_902610255	AEGEAN169	I	0	0	0	0.000659666	9.98957e-05	0	7.28976e-05	0	0
GCA_902611415	AEGEAN169	I	0	0	0	0.000370622	0	0	0	0	0
GCA_902613185	AEGEAN169	I	0	0	0	0.000729294	5.99975e-05	0	0.000133038	1.11857e-06	0
GCA_902613845	AEGEAN169	I	0	0	0	0.000699019	0.000101593	0	6.99693e-05	2.82807e-05	0
GCA_902616855	AEGEAN169	I	0	0	0	0.00108739	0.000212395	0	0.000219448	8.00501e-05	0
GCA_902619375	AEGEAN169	I	0	0	0	0.000464921	3.71504e-05	0	0	0	0
GCA_902621205	AEGEAN169	I	0	0	0	0.000412967	0	0	0	0	0
GCF_000299115_HIMB59	AEGEAN169	I	0	0	0	0	0	0	0	0	0
TARA_ANE_MAG_00020	AEGEAN169	I	0	0	0	0	0	0	0	0	0
TARA_RED_MAG_00059	AEGEAN169	I	0	0	0	0	0	0	0	0	0
TARA_SOC_MAG_00008	AEGEAN169	I	0	0	0	0	0	0	0	0	0
GCA_002717485	AEGEAN169	II	0	0	0	0	1.20103e-05	0.000926391	0	0	0.000286572
GCA_002718135	AEGEAN169	II	0	0	0	0	0	1.25878e-05	0	0	0
GCA_002937855	AEGEAN169	II	0	0.000276321	0.0008182	0	0.00368255	0.00833637	0	0.000164166	0.0030758
GCA_002937895	AEGEAN169	II	0	0	0	0	0	0	0	0	0
GCA_002938195	AEGEAN169	II	0	0	0	0	0.000603411	0.00242571	0	2.71371e-05	0.00157919
GCA_002938205	AEGEAN169	II	0	0	0	0	0	0.000123162	0	0	0
GCA_002938255	AEGEAN169	II	0	0	0	0	0	0	0	0	0
GCA_003215235	AEGEAN169	II	0.000109666	0.000149147	0	0.000115915	4.37898e-05	0	2.96507e-05	8.05196e-05	0
GCA_003282155	AEGEAN169	II	0.00684899	0.00438562	0.00105466	0.0178254	0.00206284	0.000858057	0.0430349	0.00569591	0.000163826
GCA_902512325	AEGEAN169	II	0	0	0	0	0	0	0	0	0
GCA_902515745	AEGEAN169	II	0.014672	0.00708402	0.00135545	0.00836631	0.0018763	0.000311444	0.00909067	0.00415658	0
GCA_902518895	AEGEAN169	II	0.00141872	0.000891991	7.95776e-05	0.00368815	0.00075967	0	0.00274475	0.000993402	0
GCA_902518985	AEGEAN169	II	0	0	0	0	0	0	0	0	0
GCA_902521315	AEGEAN169	II	0.00141297	0.000771756	3.62557e-05	0.00424252	0.000713419	0	0.0031276	0.000916195	0
GCA_902522865	AEGEAN169	II	0.00172853	0.00101994	9.3629e-05	0.00417776	0.000910694	1.09316e-05	0.00313428	0.00112361	0
GCA_902524385	AEGEAN169	II	0.00371221	0.00208864	0.000222618	0.00811955	0.000606863	0	0.0112168	0.00167887	0
GCA_902525035	AEGEAN169	II	0.015358	0.00783526	0.00152538	0.00805197	0.00213769	0.000338744	0.0147931	0.00772472	0
GCA_902537325	AEGEAN169	II	0.00129891	0.000784259	5.11479e-05	0.00368083	0.000719638	0	0.00264788	0.000877493	0
GCA_902540265	AEGEAN169	II	0.00153572	0.000853065	5.67586e-05	0.00502245	0.000880011	0	0.00352145	0.00107995	0
GCA_902541215	AEGEAN169	II	0.00222918	0.00137113	0.000186623	0.00564932	0.00119732	7.96492e-05	0.00448054	0.00156006	0
GCA_902554185	AEGEAN169	II	0	0.000126537	0	5.56716e-05	6.85496e-06	0	0	4.70987e-05	0
GCA_902561355	AEGEAN169	II	0	4.63082e-05	0.000432439	0	0.00275014	0.00439163	0	0.000647601	0.00495177
GCA_902567855	AEGEAN169	II	0	0.00100164	0.00123796	0	0.00603174	0.0059776	0	0.0027172	0.00488245
GCA_902571865	AEGEAN169	II	0.00197065	0.00127264	0.000141303	0.00431599	0.000886867	1.5729e-05	0.00338889	0.00127766	0
GCA_902573325	AEGEAN169	II	0.00169141	0.000966391	0.000113615	0.00430193	0.000865844	1.71282e-06	0.00309966	0.00111321	0
GCA_902574475	AEGEAN169	II	0.00164502	0.0015139	0.000294676	0.00347779	0.00143049	0.000191372	0.0026449	0.00165597	0
GCA_902575375	AEGEAN169	II	0.00190742	0.00108226	9.59534e-05	0.0051801	0.00071115	0	0.00370204	0.0011256	0
GCA_902576125	AEGEAN169	II	0	0	0	0	0	0	0	0	0
GCA_902577425	AEGEAN169	II	0	0	0	0	9.7063e-05	6.40366e-05	0	5.6591e-06	0
GCA_902577905	AEGEAN169	II	0.00132254	0.000780353	3.20906e-05	0.00443133	0.000741345	0	0.00306104	0.000914148	0
GCA_902582755	AEGEAN169	II	0.00161033	0.00108909	0.000122384	0.00420184	0.000910251	1.58418e-05	0.00338382	0.00115727	0
GCA_902584805	AEGEAN169	II	0.00158167	0.00105634	0.000109595	0.00373044	0.000896926	2.07901e-05	0.00282853	0.00115015	0
GCA_902585605	AEGEAN169	II	0.00133105	0.000768369	2.68618e-05	0.00389256	0.000572546	0	0.00262948	0.000824507	0
GCA_902586695	AEGEAN169	II	0	0.000350001	0.000666432	0	0.00162057	0.00312413	0	0.000487236	0.0026111
GCA_902588745	AEGEAN169	II	0.00178762	0.00109776	0.000148076	0.00500012	0.00111289	2.76602e-05	0.00344984	0.00128258	0
GCA_902589095	AEGEAN169	II	0	0	0	0	0	0	0	0	0
GCA_902591485	AEGEAN169	II	0	0	0	0	0	0	0	0	0
GCA_902593125	AEGEAN169	II	0	0	0	0.00102937	0.000197145	0	0	4.42756e-05	0
GCA_902595425	AEGEAN169	II	0	0	0	0	0	0	0	0	0
GCA_902595805	AEGEAN169	II	0.00105052	0.00062094	3.00641e-05	0.00291006	0.000486284	0	0.00215599	0.000733141	0
GCA_902595855	AEGEAN169	II	0	0	0	0	0	0	0	0	0
GCA_902600225	AEGEAN169	II	0.00136763	0.000826941	7.525e-05	0.00408207	0.000768631	0	0.00292759	0.00100753	0
GCA_902601455	AEGEAN169	II	0	0	0	0	0	0	0	0	0
GCA_902602515	AEGEAN169	II	0	0	0	0.000120782	0.000211833	0	0	0.000113053	0
GCA_902602885	AEGEAN169	II	0.00118769	0.00074842	5.25775e-05	0.00285223	0.000633504	0	0.00214998	0.000887564	0
GCA_902607435	AEGEAN169	II	0	0	0	0	0	0	0	0	0
GCA_902612825	AEGEAN169	II	0.00179865	0.00112186	0.00013729	0.00430031	0.000973718	2.77227e-05	0.00345008	0.00126166	0
GCA_902614085	AEGEAN169	II	0.000789801	0.00049638	0	0.00181585	0.000458106	0	0.00133866	0.000607941	0
GCA_902614375	AEGEAN169	II	0.00202858	0.0012713	0.000165053	0.00578556	0.0011594	5.94654e-05	0.00403527	0.00143099	0
GCA_902614395	AEGEAN169	II	0.00128986	0.000705726	1.00722e-05	0.00414077	0.000665298	0	0.00299024	0.00086799	0
GCA_902615625	AEGEAN169	II	0.000996914	0.000602381	3.87761e-06	0.00283199	0.000462759	0	0.00205065	0.000653175	0
GCA_902615745	AEGEAN169	II	0.00165411	0.000970554	0.000128085	0.00353208	0.000765943	0	0.0026797	0.00104282	0
GCA_902618015	AEGEAN169	II	0.00123654	0.000720366	1.20281e-05	0.0038571	0.000624264	0	0.0026295	0.000825451	0
GCA_902620285	AEGEAN169	II	0.00117432	0.000716768	5.10729e-05	0.0032866	0.000663211	0	0.00240659	0.000843341	0
GCA_902620425	AEGEAN169	II	0.00163104	0.00104366	0.000111338	0.00384152	0.000841831	0	0.00305649	0.00103389	0
GCA_902621165	AEGEAN169	II	0.00228794	0.00139033	0.000175141	0.00493093	0.00112541	4.65664e-05	0.00388108	0.00138742	0
GCA_902621305	AEGEAN169	II	0.00338609	0.0019898	0.000304364	0.00691336	0.00149277	0.00016154	0.00597235	0.00220389	0
GCA_902621725	AEGEAN169	II	0.000534599	0.000280548	0	0.00153549	0.000259254	0	0.0010535	0.000353088	0
GCA_902621855	AEGEAN169	II	0.000478437	0.000143605	0	0.00113293	4.91535e-05	0	0.000789459	0.000114329	0
GCA_902623255	AEGEAN169	II	0.00159982	0.000983984	0.000128245	0.00390071	0.000877691	1.38613e-05	0.0028655	0.00104702	0
GCA_902623545	AEGEAN169	II	0	0	0	0.000578501	0	0	8.55997e-05	0	0
GCA_902628835	AEGEAN169	II	3.13584e-05	1.07417e-05	0	0.000306183	0	0	0.000124824	2.11813e-05	0
GCA_902630465	AEGEAN169	II	0	0	0	0	0	0	0	0	0
GCA_002689925.1	SAR11	I	0	0	0	0	0	0	0	0	0
GCA_003214615.1	SAR11	I	0	0	0	0	0	0	0	0	0
TARA_ANW_MAG_00051	SAR11	I	0	0	0	0	0	0	0	0	0
GCF_002101315.1	SAR11	Ia	0	0	0	0	0	0	0	0	0
GCA_001179885.1	SAR11	Ia	0	0	0	0	0	0	0	0	0
GCA_001180065.1	SAR11	Ia	0	0	0	6.44452e-05	0	0	0	0	0
GCA_001438335.1	SAR11	Ia	0	0	0	0	0	0	0	0	0
GCA_002169255.1	SAR11	Ia	0	0	0	0	0	0	0	0	0
GCA_002457485.1	SAR11	Ia	0	0	0	0	0	0	0	0	0
GCA_002692475.1	SAR11	Ia	0	0	0	0	0	0	0	0	0
GCA_003209915.1	SAR11	Ia	0	0	0	0	0	0	0	0	0
GCA_003210015.1	SAR11	Ia	0	0	0	0	0	0	0	0	0
GCA_003212275.1	SAR11	Ia	0.000227741	0.000291061	0	0.00114734	0.000803901	0	0.00132559	0.000581028	0
GCA_003212295.1	SAR11	Ia	0	0	0	0	0	0	0	0	0
GCA_003212925.1	SAR11	Ia	0.000160772	7.31821e-05	0	0.000555133	6.87619e-05	0	0.000861739	0.000124292	0
GCA_003213155.1	SAR11	Ia	0.000532172	0.000515141	0	0.00234291	0.00140586	0	0.00268752	0.00112544	0
GCA_003213615.1	SAR11	Ia	0	0	0	0	0	0	0	0	0
GCA_003213695.1	SAR11	Ia	0	0	0	0	0	0	0	0	0
GCA_003215055.1	SAR11	Ia	0	0	0	0	0	0	0	0	0
GCA_003215185.1	SAR11	Ia	0	0	0	0	0	0	0	0	0
GCA_003216235.1	SAR11	Ia	0	0	0	0	0	0	0	0	0
GCA_003278065.1	SAR11	Ia	0	0	0	0	0	0	0	0	0
GCA_003278165.1	SAR11	Ia	0	0	0	0	0	0	0	0	0
GCA_003278805.1	SAR11	Ia	0	0	0	0	0	0	0	0	0
GCA_003279685.1	SAR11	Ia	0	0	0	0	0	0	0	0	0
GCA_003279715.1	SAR11	Ia	0	0	0	0	0	0	0	0	0
GCA_003279765.1	SAR11	Ia	0	0	0	0	0	0	0	0	0
GCA_003279775.1	SAR11	Ia	0	0	0	0	0	0	0	0	0
GCA_003281005.1	SAR11	Ia	0	0	0	0	0	0	0	0	0
GCA_003281045.1	SAR11	Ia	0.000289262	0.000332805	0	0.00142042	0.000840876	0	0.00158817	0.000598233	0
GCA_003281725.1	SAR11	Ia	0.0105594	0.00862807	0.00301983	0.00671894	0.0032245	0.00107966	0.00911658	0.00703589	0.000130697
GCA_003282055.1	SAR11	Ia	0.0332914	0.0112841	0.00205023	0.0044877	0.000291516	0	0.00164168	0.000627056	0
GCA_003282825.1	SAR11	Ia	0.00182396	0.00139464	0.000497106	9.11997e-05	0.000245275	0	0.00030338	0.0016464	0
GCA_003282895.1	SAR11	Ia	0	0	0	0	0	0	0	0	0
GCA_003282975.1	SAR11	Ia	0	0	0	0	0	0	0	0	0
GCA_003282985.1	SAR11	Ia	0.00278927	0.00244178	0.000864388	0.00012547	0.000381333	1.9541e-07	0.000332226	0.00221038	0
GCA_003283905.1	SAR11	Ia	0	0	0	0	0	0	0	0	0
GCF_000155895.1	SAR11	Ia	0	0	0	0	0	0	0	0	0
GCF_000299095.1	SAR11	Ia	0	0	0	0	0	0	0	0	0
GCF_000472565.1	SAR11	Ia	0	0	0	0	0	0	0	0	0
GCF_000472605.1	SAR11	Ia	0	0	0	0	0	0	0	0	0
GCF_000504225.1	SAR11	Ia	0	0	0	0	0	0	0	0	0
GCF_000701385.1	SAR11	Ia	0	0	0	0	0	0	0	0	0
GCF_001179925.1	SAR11	Ia	0	0	0	0	0	0	0	0	0
GCF_001179965.1	SAR11	Ia	0	0	0	0	0	0	0	0	0
GCF_001180025.1	SAR11	Ia	0	0	0	0	0	0	0	0	0
GCF_001180165.1	SAR11	Ia	0	0	0	0	0	0	0	0	0
GCF_001180185.1	SAR11	Ia	0	0	0	0	0	0	0	0	0
GCF_001180205.1	SAR11	Ia	0	0	0	0	0	0	0	0	0
GCF_001180225.1	SAR11	Ia	0	0	0	0	0	0	0	0	0
GCF_900177485.1	SAR11	Ia	0	0	0	0	0	0	0	0	0
GCF_000012345.1	SAR11	Ia	0	0	0	0	0	0	0	0	0
GCF_002101295.1	SAR11	Ib	0	0	0	0	0	0	0	0	0
GCA_001704055.1	SAR11	Ib	0.000411056	0.000346521	0	0.00349212	0.000797381	0	0.00299327	0.000755329	0
GCA_001704065.1	SAR11	Ib	0.000554632	0.000454409	0	0.00535341	0.00120809	1.72872e-05	0.00491516	0.0011185	0
GCA_002708525.1	SAR11	Ib	0	0.00125637	0.000267645	0	0.00112566	0	0	0.0048343	4.75477e-05
GCA_002732835.1	SAR11	Ib	0	0	0	0	0	0	0	0	0
GCA_003210025.1	SAR11	Ib	0.000431441	0.000343118	0	0.00423615	0.000981743	0	0.00375342	0.000910215	0
GCA_003210075.1	SAR11	Ib	0	0	0	0	0	0	0	0	0
GCA_003210095.1	SAR11	Ib	0	4.15076e-05	0	0.00181898	0.000654895	0	0.00127276	0.000310392	0
GCA_003211555.1	SAR11	Ib	0.0275387	0.00967703	0.00202943	0.0186683	0.00311831	0.000822463	0.0458912	0.0105057	0.000290476
GCA_003212415.1	SAR11	Ib	0	0	0	0	0	0	0	0	0
GCA_003213015.1	SAR11	Ib	0.00190109	0.00165186	0.000416277	0.00951328	0.00283162	0.000383907	0.00890836	0.00447783	0
GCA_003213215.1	SAR11	Ib	5.77669e-06	6.42476e-05	0	0.000366278	0.000233414	0	0.000271514	0.000177747	0
GCA_003214525.1	SAR11	Ib	0	0.000588481	0.00175724	0	0.00148618	0.00170741	0	0.00021247	0.00112697
GCA_003216255.1	SAR11	Ib	0	0.000125046	0	0	0.00332743	0.000677483	0	0.000849668	0
GCA_003280005.1	SAR11	Ib	0	0	0	0	0	0	0	0	0
GCA_003280485.1	SAR11	Ib	0.0075234	0.00824249	0.00147492	0.00452424	0.00423791	0.000633535	0.00588005	0.0102469	0.000165137
GCA_003282205.1	SAR11	Ib	0.0101364	0.0186943	0.00284256	0.0358625	0.0104875	0.000844914	0.0292183	0.0198031	0
GCA_003282945.1	SAR11	Ib	0.00815411	0.00873108	0.00164375	0.0012588	0.00193736	0.000245061	0.00255726	0.00851749	9.56345e-05
GCF_001179985.1	SAR11	Ib	0	0	0	0.000347572	0.000242562	0	0.000258609	0.000158943	0
GCF_001180105.1	SAR11	Ib	5.77576e-05	8.71639e-06	0	8.48877e-05	8.37015e-05	0	3.87575e-05	6.08189e-05	0
GCA_000504605.1	SAR11	Ic	0	0	0	0	0	0	0	0	0
GCA_000504625.1	SAR11	Ic	0	0	0	0	0	0	0	0	0
GCA_000513055.1	SAR11	Ic	0	0	0	0	0	0	0	0	0
GCA_000513075.1	SAR11	Ic	0	0	0	0	0	0	0	0	0
GCA_002690285.1	SAR11	Ic	0	0	0	0	0	0	0	0	0
GCA_003209225.1	SAR11	Ic	0	0	0	0	0	0	0	0	0
GCA_003211695.1	SAR11	Ic	0	0	0	0	0	0	0	0	0
UltraPac_3515B_bin_83	SAR11	IIa	0.00137559456790389	0.014232655627114	0.00790300522285384	0	0.0103205371022218	0.00579270378595181	0	0.017542306790945	0.00143176982057938
UltraPac_3515C_bin_87	SAR11	IIa	0	0.00644495644022553	0.0163546762903115	0	0.011493000860813	0.0139143571006298	0	0.00424397420250701	0.00591319465658536
GCA_000419545.1	SAR11	IIa	0	0	0	0	0	0	0	0	0
GCA_001321855.1	SAR11	IIa	0	0.000728312	0.000204788	0	0.00124855	0	0	0.000870787	0
GCA_002169755.1	SAR11	IIa	1.43635e-06	0.00178628	0.0016427	0	0.00228825	0.000966806	0	0.00295131	1.34928e-05
GCA_002170125.1	SAR11	IIa	0	0.000458716	0.000103289	0	0	0	0	0.000381319	0
GCA_002171845.1	SAR11	IIa	0	0.00068243	0.000628172	0	3.94532e-05	0	0	0.000604687	0
GCA_002457475.1	SAR11	IIa	0	0	0	0	0	0	0	0	0
GCA_002457515.1	SAR11	IIa	0	0.00115957	0.00105649	0	3.36504e-05	0	0	0.00109943	0
GCA_002689245.1	SAR11	IIa	0.000935033	0.00176291	0.000497777	0	0.000285349	0	0	0.00149053	0
GCA_002692325.1	SAR11	IIa	0.0130768	0.00900453	0.00160618	0	0	0	0	0.000207355	0
GCA_002704145.1	SAR11	IIa	7.32964e-05	0.00760222	0.00483925	0	0.0058977	0.00238575	0	0.012062	0.000502314
GCA_003213115.1	SAR11	IIa	0	0.00270395	0.0023892	0	0.00977097	0.00388009	0	0.00506809	0.000641385
GCA_003213555.1	SAR11	IIa	0	0	0	0	0	0	0	0	0
GCA_003278125.1	SAR11	IIa	0	0.00695882	0.00773218	0	0.0131911	0.00900436	0	0.0100921	0.00294372
GCA_003281795.1	SAR11	IIa	0	0	0	0	0	0	0	0	0
GCA_003282835.1	SAR11	IIa	0	0.000413603	0.000258979	0	0	0	0	0.000812008	0
GCA_003282965.1	SAR11	IIa	0	0.000855465	0.000475949	0	8.97722e-05	0	0	0.00129276	0
GCA_003284275.1	SAR11	IIa	0	0	0	0	0	0	0	0	0
GCF_001179945.1	SAR11	IIa	0	0	0	0.000248189	0	0	0	0	0
TARA_ANE_MAG_00017	SAR11	IIa	0	0	0	0	0	0	0	0	0
TARA_ANE_MAG_00035	SAR11	IIa	0	0.00213276	0.00138501	0	0.000887264	0.000302186	0	0.00445491	0.000299793
TARA_MED_MAG_00081	SAR11	IIa	0.0159693	0.0113656	0.00202385	0	0	0	0	0.000247794	0
TARA_MED_MAG_00104	SAR11	IIa	0.00675613	0.0169575	0.00590293	0	0.00217593	0.000387304	0	0.00199327	0
TARA_MED_MAG_00107	SAR11	IIa	0	0.00286485	0.00298009	0	0.00215163	0.0015034	0	0.00604786	0.00113376
TARA_PSE_MAG_00084	SAR11	IIa	0	0	0	0	0	0	0	0	0
TARA_PSW_MAG_00098	SAR11	IIa	0	0	0	0	0	0	0	0	0
UltraPac_3515C_bin_47	SAR11	IIb	0	0.0418747636794054	0.028638293258559	0	0.0425216023643057	0.0182805330691717	0	0.0200443832161251	0.0021484337124963
UltraPac_3515F_bin_08	SAR11	IIb	0	0.0430379731760645	0.0297617306850669	0	0.0440243643198389	0.0190410842109208	0	0.0211150565696097	0.00224424062261003
GCA_002171925.1	SAR11	IIb	0	0.000559372	0.000183805	0	2.60313e-05	0	0	0.000317808	0
GCA_002704625.1	SAR11	IIb	0	0.00382488	0.00231377	0	0.00235657	0.000803875	0	0.002395	0
GCA_003209895.1	SAR11	IIb	3.38433e-07	0.0186181	0.0119773	1.99925e-05	0.0352257	0.0123692	0	0.0201206	0.00126402
GCA_003213135.1	SAR11	IIb	0	0.0174599	0.0156147	0	0.0289597	0.0153438	0	0.0188609	0.00352174
TARA_ANW_MAG_00038	SAR11	IIb	0	0.00616295	0.00509004	0	0.00506914	0.00258235	0	0.003617	0.000464501
UltraPac_01_subsample_3515D_bin_03	SAR11	IIIa	0.0324099484850426	0.00246349700262576	0.00186860610495285	0.125326817596986	0.00143380320359903	0.00090049661189378	0.0978658018184102	0.002970010993337	0
UltraPac_01_subsample_3515G_bin_05	SAR11	IIIa	0.0299450072016502	0.00213713772638696	0.00169168864446011	0.124426869273768	0.00140118992721824	0.000897608438967945	0.0998714463150251	0.0029064937153277	0
UltraPac_025_subsample_3515A_bin_05	SAR11	IIIa	0.0381050369529541	0.00292833141171333	0.00200566534216556	0.0757808805869438	0.000995609279121882	0.000475411666860448	0.0556338666407756	0.00193103667126051	0
GCA_000750175.1	SAR11	IIIa	0	0	0	0	0	0	0	0	0
GCA_002171085.1	SAR11	IIIa	0	0	0	0	0	0	0	0	0
GCA_002684895.1	SAR11	IIIa	0	0	0	0	0	0	0	0	0
GCA_002692055.1	SAR11	IIIa	0.00265674	0	0	0	0	0	0	0.000285798	0
GCA_003209195.1	SAR11	IIIa	0.0307249	0.00220432	0.00167618	0.11997	0.00125183	0.000769002	0.0919815	0.00261771	0
GCA_003280495.1	SAR11	IIIa	0.00013173	0.000160256	3.31498e-05	5.31487e-05	0.000146403	0	0	0.000139481	0
GCF_000163555.2	SAR11	IIIa	0	0	0	0	0	0	0	0	0
GCF_000195085.1	SAR11	IIIa	0	0	0	0	0	0	0	0	0
UltraPac_01_subsample_3515D_bin_04	SAR11	IV	0.0121499863040728	0.0185335582369726	0.00157300904042967	0.0969475100574821	0.0155784964540934	0.000648538194161567	0.060619700646402	0.0344607026564625	0
GCA_003211835.1	SAR11	IV	0.00327754	0.00663126	0.000859292	0.00104142	0.00430037	0.000256553	0.00184943	0.013466	0
GCA_003213515.1	SAR11	IV	0	4.13649e-05	0	9.82952e-05	0.00103598	0	0	0.000490821	0
GCA_003213715.1	SAR11	IV	0	0	0	4.86874e-05	0.000872687	0	0	0.000390465	0
GCA_003282485.1	SAR11	IV	0.000723316	0.00175116	0.000122462	0	0.00031556	0	4.38156e-05	0.00294021	0
UltraPac_01_subsample2_3515G_bin_12	SAR116	unknown	0.00578715	0	0	0.00959325	0	0	0.0309584	3.57028e-05	0
UltraPac_025_subsample_3515A_bin_23	SAR116	unknown	0.0157569	0	0	0.000247326	0	0	0	0	0
UltraPac_3515A_bin_58	SAR116	unknown	0	0	0	0	0	0	0	0	0
UltraPac_3515F_bin_45	SAR116	unknown	0.00402907	0	0	0.00696254	0	0	0.0165156	1.56091e-05	0
UltraPac_3515G_bin_21	SAR116	unknown	0	0.00193524	0.00928761	0	0.0232085	0.0206849	0	0.015008	0.0228121
UltraPac_3515G_bin_36	SAR116	unknown	0	0.00189607	0.00948815	0	0.0230994	0.0210156	0	0.0149508	0.0233381
GCA_000384615.1	SAR116	unknown	0.0122819	0.000798218	0.000622776	0.00306796	9.72781e-05	0	0.00636074	0.00123228	0
GCA_000421325.1	SAR116	unknown	0	0	0	0	0	0	0	0	0
GCA_001627655.1	SAR116	unknown	0	0	0	4.70328e-05	0	0	6.27732e-05	0	0
GCA_002299005.1	SAR116	unknown	0	0	0	0	0	0	0	0	0
GCA_002348585.1	SAR116	unknown	0	0	0	0	0	0	0	0	0
GCA_002430515.1	SAR116	unknown	0	0	0	0	0	0	0	0	0
GCA_002457135.1	SAR116	unknown	0	0	0	0	0	0	0	0	0
GCA_002457745.1	SAR116	unknown	0	0	0	0	0	0	0	0	0
GCA_002683535.1	SAR116	unknown	0	0	0	0	0	0	0	0	0
GCA_002684695.1	SAR116	unknown	0	0	0	0	0	0	0	0	0
GCA_002686685.1	SAR116	unknown	0	0	0	0	0	0	0	0	0
GCA_002691185.1	SAR116	unknown	0	0	0	0	0	0	0	0	0
GCA_002691725.1	SAR116	unknown	0	0	0	0	0	0	0	0	0
GCA_002691795.1	SAR116	unknown	0	0	0	0	0	0	0	8.67848e-05	0
GCA_002700485.1	SAR116	unknown	0	0	0	0	0	0	0	0	0
GCA_002721775.1	SAR116	unknown	0	0	0	0	0	0	0	0	0
GCA_002722385.1	SAR116	unknown	0	0	0	0	0	0	0	0	0
GCA_002731315.1	SAR116	unknown	0	0	0	0	0	0	0	0	0
GCA_003210055.1	SAR116	unknown	0	0	0	0	0	0	0	0	0
GCA_003212345.1	SAR116	unknown	0	0	0	0	0	0	0	0	0
GCA_003213175.1	SAR116	unknown	0	0	0	0	8.63991e-05	0	0	0	0
GCA_003278095.1	SAR116	unknown	0.0243819	0.00154655	0.00121666	0.00667925	0.000236246	3.04449e-05	0.0133325	0.00237774	0
GCA_003279355.1	SAR116	unknown	0.0392421	0.0017083	0.00122502	0.0162638	0.000273184	0.00016872	0.0318429	0.0021766	0
GCA_003282145.1	SAR116	unknown	0.0271249	0.00136363	0.000905278	0.00763607	0.000170991	0	0.0140322	0.00175224	0
GCA_003282435.1	SAR116	unknown	0.0511449	0.00280655	0.00201507	0.0149322	0.000382114	0.000268742	0.0319348	0.00353873	0
GCA_003282865.1	SAR116	unknown	0.000130534	0	0	0	0	0	0	5.00533e-05	0
GCA_003282885.1	SAR116	unknown	0.00630027	0.000362427	0.000227691	0.00128574	0	0	0.00273026	0.00058667	0
GCA_003283875.1	SAR116	unknown	0.0357156	0.00210002	0.00158584	0.0102009	0.000293925	8.28254e-05	0.0190142	0.00058667	0
GCA_003284565.1	SAR116	unknown	0	0	0	0	0.000773229	0	0	0.00267578	0
GCF_000024465.1	SAR116	unknown	0	0	0	0	0	0	0	0	0
GCF_000238815.1	SAR116	unknown	0	0	0	0	0	0	0	0	0
UltraPac_01_subsample_3515A_bin_01	SAR86	unknown	0.0913355	0.0546937	0.00895397	0.278134	0.0267882	0.00295119	0.274555	0.0815071	0
UltraPac_01_subsample_3515B_bin_03	SAR86	unknown	0	0.0517383	0.0249791	0	0.147035	0.0142833	0	0.132557	0.00631485
UltraPac_01_subsample_3515D_bin_10	SAR86	unknown	0.162902	0.0278171	0.00477853	0.0805439	0.00412694	0.000371042	0.0638619	0.0484569	0
UltraPac_01_subsample_3515E_bin_15	SAR86	unknown	0	0.00973073	0.0554279	0	0.20056	0.152544	0	0.0343709	0.131023
UltraPac_025_subsample_3515A_bin_19	SAR86	unknown	0.0527457	0.0313068	0.0136893	0.00352316	0.00142177	0	0	0.00206278	0
UltraPac_025_subsample_3515G_bin_07	SAR86	unknown	0.00786873	0.000865626	0.000425016	0.0953967	0.00313811	0.000629057	0.0655395	0.00222342	0
UltraPac_3515B_bin_47	SAR86	unknown	0	0.00639952	0.0105252	0	0.0686906	0.0482725	0	0.0239358	0.0390704
UltraPac_3515C_bin_80	SAR86	unknown	0	0.0302374	0.0170481	0	0.0595574	0.00987008	0	0.0364318	0.00386382
UltraPac_3515E_bin_01	SAR86	unknown	0	0.00158412	0.000772263	0	0.0134917	0.00109261	0	0.0070153	0
UltraPac_3515E_bin_71	SAR86	unknown	0.00122946	0.0141267	0.00469543	0	0.0116498	0.000862688	2.22739e-05	0.033266	0.000158236
UltraPac_3515I_bin_15	SAR86	unknown	0	0.00390206	0.00729435	0	0.0012076	0.00113248	0	0.0107424	0.015431
GCA_000252525.1	SAR86	unknown	0.000325786	8.67969e-05	0	0.0017155	0.000455803	0	0	8.63152e-05	0
GCA_000307935.1	SAR86	unknown	0	0	0	0	0	0	0	0	0
GCA_000384935.1	SAR86	unknown	0	0	0	0	0	0	0	0	0
GCA_000385055.1	SAR86	unknown	0	0	0	0	0	0	0	0	0
GCA_001628005.1	SAR86	unknown	0	0	0	0	0	8.47477e-06	0	0	0.000411982
GCA_002169625.1	SAR86	unknown	0.0219124	0.00354454	0.000604549	0.00214986	0.000359131	0	0.00593245	0.00577079	0
GCA_002170245.1	SAR86	unknown	0	0	0	0	0	0	0	0	0
GCA_002172535.1	SAR86	unknown	0	0	0	0	0	0	0	0	0
GCA_002358345.1	SAR86	unknown	0	0	0	0	0	0	0	0	0
GCA_002469975.1	SAR86	unknown	0	0	0	0	0	0	0	0	0
GCA_002689405.1	SAR86	unknown	0	0	0	0	0	0	0	0	0
GCA_002690725.1	SAR86	unknown	0.0210276	0.0018879	0.000457913	0.0034651	0.000169332	0	0.00528011	0.00253704	0
GCA_002690945.1	SAR86	unknown	0	0	0.000188273	0	0	0	0	0	0.000459787
GCA_002707915.1	SAR86	unknown	0	0	0	0	0	0	0	0	0
GCA_002710265.1	SAR86	unknown	0	0	0	0	0	0	0	0	0
GCA_002721465.1	SAR86	unknown	0.0256562	0.00310237	0.000579201	0.00228435	0.000189496	0	0.00334054	0.00347289	0
GCA_002727535.1	SAR86	unknown	0	0	0	0	0	0	0	0	0
GCA_002730855.1	SAR86	unknown	0	0	0	0	0	0	0	0	0
GCA_003212335.1	SAR86	unknown	0	0	0	0	0	0	0	0	0
GCA_003213455.1	SAR86	unknown	0	0	0	0	0	0	0	0	0
GCA_003213495.1	SAR86	unknown	0	0	0	0	8.8751e-05	0	0	0	0
GCA_003213595.1	SAR86	unknown	0	0	0	0	0	0	0	0	0
GCA_003279605.1	SAR86	unknown	0	5.80342e-05	0	0	0	0	0	0	0
GCA_003280455.1	SAR86	unknown	0	0	0	0.000129756	0	0	0	0	0
GCA_003282105.1	SAR86	unknown	0.0212168	0.0102018	0.000703423	0.0184639	0.00240657	0.000389644	0.0678421	0.0187732	0
GCA_003283765.1	SAR86	unknown	0	0	0	0	0	0	0	0	0
GCA_003284215.1	SAR86	unknown	0	0	0	0	0	0	0	0	0
GCA_003331505.1	SAR86	unknown	0.0023033	0.00615017	0.000778709	0	0.0011753	0	0	0.0127171	0
GCA_003331605.1	SAR86	unknown	0	0	0	0	0	0	0	0	0
GCA_003331625.1	SAR86	unknown	0	0	0	0	0	0	0	0	0
GCA_004213955.1	SAR86	unknown	0.0238774	0.00590017	0.000751953	0	0.000122007	0	0.00115354	0.0094845	0
GCA_004214065.1	SAR86	unknown	0	0	0	0	0	0	0	0	0
GCA_004321845.1	SAR86	unknown	0	0	0	0	0	0	0	0	0
GCA_902516285.1	SAR86	unknown	0.0692464	0.0119805	0.00205198	0.00562034	0.000692981	0	0.00628084	0.0093672	0
UltraPac_025_subsample_3515G_bin_11	Prochlorococcus	HLI	0.200492	0.180791	0.212575	0.00157586	0.0231963	0.00572918	0.0363052	0.194517	0.00506325
GCA_003282225.1	Prochlorococcus	HLI	0.0125749	0.0197704	0.0278089	0	0.0036418	0.000871925	0.000188755	0.0251629	0.000773591
GCA_003282425.1	Prochlorococcus	HLI	0.0985068	0.0841235	0.0935628	0.000892365	0.0105297	0.00234832	0.0195171	0.0943172	0.00201451
GCA_003283415.1	Prochlorococcus	HLI	0	0.000610392	0.00448622	0	0	0	0	0.00406213	0.00386002
GCF_000015665.1	Prochlorococcus	HLI	0	0	0	0	0	0	0	0	0
UltraPac_01_subsample_3515D_bin_02	Prochlorococcus	HLII	0.164398	0.0404427	0.0283449	0.0445504	0.00758654	0.000304132	0.0178623	0.00999244	0
UltraPac_025_subsample_3515G_bin_17	Prochlorococcus	HLII	0.1674	0.0418009	0.0291546	0.0415062	0.00740984	0.000311995	0.0195444	0.010297	0
GCA_000634115.1	Prochlorococcus	HLII	0	0	0	0	0	0	0	0	0
GCA_000634515.1	Prochlorococcus	HLII	0	5.89627e-05	7.20297e-05	9.25206e-06	0.000263583	0	0	5.46009e-05	0
GCA_003214195.1	Prochlorococcus	HLII	0	0	0	0	0	0	0	0	0
GCA_003216415.1	Prochlorococcus	HLII	0	0.00090662	0.00095847	5.17173e-05	0.00420261	0.000410268	0	0.00127139	0
GCA_003279535.1	Prochlorococcus	HLII	0	0.000324036	0.00043592	1.4454e-05	0.00116045	0	0	0.000374628	0
GCA_003280725.1	Prochlorococcus	HLII	0	0	0	3.32563e-05	9.05128e-05	0	0	0	0
GCA_003281365.1	Prochlorococcus	HLII	0	0	0	0	0	0	0	0	0
GCF_000759855.1	Prochlorococcus	HLII	0	0	0	0	0.000124977	0	0	0	0
GCA_000218705.1	Prochlorococcus	HNLC1	0	0	0	0	0	0	0	0	0
GCA_000291825.1	Prochlorococcus	HNLC1	0	0	0	0	0	0	0	0	0
GCA_003214355.1	Prochlorococcus	HNLC1	0	0	0	0	0	0	0	0	0
GCA_000011485.1	Prochlorococcus	LL	0	0	0	0	0	0	0	0	0
