# Supplementary material for: Niche differentiation within bacterial key-taxa in stratified surface waters of the Southern Pacific Gyre
Source: ISME J. 2024 Aug 3;18(1):wrae155. doi: 10.1093/ismejo/wrae155 (PMC11366302; doi:10.1093/ismejo/wrae155)
Supplement: suppl_wrae155 [file suppl_wrae155.zip › Table S6.xlsx]

## Sheet: Sheet1
Pathway	Enzyme	Tag	HMM	EC	GCA_902526965	GCA_902527045	GCA_902536405	GCA_902560595	GCA_902594145	GCA_003215235	GCA_003282155	GCA_902515745	GCA_902518895	GCA_902521315	GCA_902522865	GCA_902524385	GCA_902525035	GCA_902537325	GCA_902540265	GCA_902541215	GCA_902554185	GCA_902571865	GCA_902573325	GCA_902574475	GCA_902575375	GCA_902577905	GCA_902582755	GCA_902584805	GCA_902585605	GCA_902588745	GCA_902595805	GCA_902600225	GCA_902602885	GCA_902612825	GCA_902614085	GCA_902614375	GCA_902614395	GCA_902615625	GCA_902615745	GCA_902618015	GCA_902620285	GCA_902620425	GCA_902621165	GCA_902621305	GCA_902621725	GCA_902621855	GCA_902623255	GCA_902623545	GCA_902628835
					Ca. Nemonibacter	Ca. Nemonibacter	Ca. Nemonibacter	Ca. Nemonibacter	Ca. Nemonibacter	Ca. Indicimonas	Ca. Indicimonas	Ca. Indicimonas	Ca. Indicimonas	Ca. Indicimonas	Ca. Indicimonas	Ca. Indicimonas	Ca. Indicimonas	Ca. Indicimonas	Ca. Indicimonas	Ca. Indicimonas	Ca. Indicimonas	Ca. Indicimonas	Ca. Indicimonas	Ca. Indicimonas	Ca. Indicimonas	Ca. Indicimonas	Ca. Indicimonas	Ca. Indicimonas	Ca. Indicimonas	Ca. Indicimonas	Ca. Indicimonas	Ca. Indicimonas	Ca. Indicimonas	Ca. Indicimonas	Ca. Indicimonas	Ca. Indicimonas	Ca. Indicimonas	Ca. Indicimonas	Ca. Indicimonas	Ca. Indicimonas	Ca. Indicimonas	Ca. Indicimonas	Ca. Indicimonas	Ca. Indicimonas	Ca. Indicimonas	Ca. Indicimonas	Ca. Indicimonas	Ca. Indicimonas	Ca. Indicimonas
Glycolysis	phosphoglucomutase	pgm	TIGR01132	5.4.2.2	0	0	0	0	0	0	0	0	0	0	0	0	0	0	0	0	0	0	0	0	0	0	0	0	0	0	0	0	0	0	0	0	0	0	0	0	0	0	0	0	0	0	0	0	0
	Glucose-6-phosphate isomerase	pgi	PF00342	5.3.1.9	0	0	0	0	0	0	1	1	1	1	1	1	1	1	1	1	1	1	1	0	0	1	1	1	1	1	1	1	0	1	1	1	1	1	0	1	1	1	1	1	1	1	1	1	1
	phosphofructokinase	PFK	PF00365	2.7.1.11	1	1	1	1	0	1	1	1	1	1	1	1	1	1	1	1	1	1	1	1	1	1	1	1	1	1	1	0	1	1	1	0	1	1	1	1	1	1	1	0	1	1	1	1	1
	fructose-bisphosphate aldolase, class I	fbaB	K11645	4.1.2.13	1	1	1	1	1	0	0	0	0	0	0	0	0	0	0	0	0	0	0	0	0	0	0	0	0	0	0	0	0	0	0	0	0	0	0	0	0	0	0	0	0	0	0	0	0
	fructose-bisphosphate aldolase, class II	FruBisAldo_II_B	TIGR01521	4.1.2.13	0	0	0	0	0	1	0	1	0	0	1	1	1	1	1	1	1	1	1	0	1	1	1	1	1	1	1	0	0	1	1	0	0	0	1	1	1	1	1	1	1	1	1	1	1
	triosephosphate isomerase	tim	PF00121	5.3.1.1	1	0	1	1	1	1	1	1	1	1	1	0	1	1	0	1	1	1	1	1	1	1	1	1	1	1	1	1	1	0	1	1	1	1	1	1	1	1	1	0	1	1	1	1	0
	glyceraldehyde-3-phosphate dehydrogenase	gap	TIGR01534	1.2.1.12	1	1	0	0	1	1	1	1	0	1	1	1	1	1	1	1	0	1	1	1	0	0	1	1	1	1	1	1	0	1	1	1	1	1	1	1	1	1	0	1	1	1	1	1	1
	phosphoglycerate kinase	pgk	PF00162	2.7.2.3	1	1	0	1	1	1	1	1	1	1	1	1	0	1	1	1	1	1	1	1	1	1	1	1	1	1	1	1	0	0	1	1	0	1	1	1	1	1	1	1	1	0	1	1	1
	2,3-bisphosphoglycerate-dependent phosphoglycerate mutase	gpmA	TIGR01258	5.4.2.11	1	1	1	0	1	1	1	1	0	1	0	1	1	1	1	0	1	1	1	0	0	1	1	1	1	1	1	1	0	0	1	1	1	1	1	1	1	1	1	1	1	1	1	1	1
	enolase	eno	TIGR01060	4.2.1.11	1	0	1	1	1	0	1	1	1	1	1	1	1	1	1	1	1	1	1	1	1	1	1	1	1	1	1	1	1	0	1	1	1	1	1	1	1	1	0	0	1	1	1	1	0
	pyruvate kinase	pyk	TIGR01064	2.7.1.40	0	0	1	1	1	1	1	1	1	1	1	1	1	1	1	1	1	1	1	0	1	1	1	1	1	1	1	1	0	1	1	1	1	1	1	1	1	1	1	1	1	1	1	1	1
Entner-Doudoroff (semi-phosphorylative)	glucose 1-dehydrogenase	gdh	PF16912	1.1.1.47	0	0	0	0	0	0	1	1	0	0	1	0	0	0	0	0	0	0	0	1	0	0	0	1	0	0	0	1	0	0	1	0	0	0	1	0	0	0	0	0	0	0	1	1	0
	2-dehydro-3-deoxyphosphogluconate aldolase	eda	PF01081	4.1.2.14	0	0	0	0	0	0	1	1	1	0	1	1	0	1	0	0	0	1	0	1	0	0	1	1	0	1	0	0	1	0	1	1	0	0	1	0	1	0	1	1	0	1	0	0	0
	glyceraldehyde-3-phosphate dehydrogenase	gap	TIGR01534	1.2.1.12	1	1	0	0	1	1	1	1	0	1	1	1	1	1	1	1	0	1	1	1	0	0	1	1	1	1	1	1	0	1	1	1	1	1	1	1	1	1	0	1	1	1	1	1	1
	2,3-bisphosphoglycerate-dependent phosphoglycerate mutase	pgm_1	TIGR01258	5.4.2.11	1	1	1	0	1	1	1	1	0	1	0	1	1	1	1	0	1	1	1	0	0	1	1	1	1	1	1	1	0	0	1	1	1	1	1	1	1	1	1	1	1	1	1	1	1
	enolase	ENO	TIGR01060	4.2.1.11	1	0	1	1	1	0	1	1	1	1	1	1	1	1	1	1	1	1	1	1	1	1	1	1	1	1	1	1	1	0	1	1	1	1	1	1	1	1	0	0	1	1	1	1	0
	pyruvate kinase	pyk	TIGR01064	2.7.1.40	0	0	1	1	1	1	1	1	1	1	1	1	1	1	1	1	1	1	1	0	1	1	1	1	1	1	1	1	0	1	1	1	1	1	1	1	1	1	1	1	1	1	1	1	1
TCA cycle	citrate synthase	gltA	TIGR01798	2.3.3.1	0	0	1	1	1	1	1	1	1	1	0	0	1	1	0	0	1	1	1	1	1	1	1	1	1	1	1	1	0	0	1	1	1	1	1	1	1	1	1	1	1	1	1	1	0
	aconitate hydratase	acnA	TIGR01341	4.2.1.3	1	0	1	1	1	1	1	1	1	1	1	1	1	1	1	1	1	1	1	1	0	1	1	1	1	1	1	1	0	1	1	1	1	1	1	1	1	1	1	1	1	1	1	1	0
	isocitrate dehydrogenase, NADP-dependent	icd	PF00180	1.1.1.42	2	2	1	2	1	2	2	2	1	2	2	2	2	2	2	2	1	2	2	2	2	2	1	2	1	2	2	2	2	1	2	2	0	2	2	2	2	2	1	2	2	2	2	2	2
	dihydrolipoamide dehydrogenase	lpd	TIGR01350	1.8.1.4	1	0	1	1	1	1	1	1	1	1	1	1	0	0	1	1	0	1	1	1	1	1	1	1	1	1	1	1	0	1	1	1	0	1	1	1	1	1	1	1	0	1	1	1	1
	succinyl-CoA synthetase alpha subunit	sucD	TIGR01019	6.2.1.5	1	1	1	0	1	2	2	2	2	2	2	2	1	1	1	2	0	2	2	2	2	2	2	2	2	2	1	1	1	1	2	2	1	2	2	2	2	2	2	2	2	2	2	2	2
	succinyl-CoA synthetase beta subunit	sucC	TIGR01016	6.2.1.5	1	1	1	1	1	2	2	2	2	2	2	2	1	1	1	2	0	2	2	2	2	2	2	2	2	2	0	1	1	1	2	2	1	2	2	2	2	2	2	2	2	2	2	2	2
	succinate dehydrogenase / fumarate reductase, flavoprotein subunit Gram-negative bacteria	sdhA_frdA_Gneg	TIGR01812	1.3.5.1	1	1	1	1	1	1	1	1	1	1	1	1	1	0	0	1	0	1	1	1	1	0	1	1	1	1	0	0	0	1	1	1	0	1	1	1	1	1	1	1	1	1	1	1	1
	succinate dehydrogenase / fumarate reductase, iron-sulfur subunit	sdhB, frdB	TIGR00384	1.3.5.1	1	1	1	1	1	1	1	1	1	1	1	1	1	0	0	1	0	1	1	1	1	0	1	1	1	1	0	0	0	1	1	1	0	1	1	1	1	1	1	1	1	1	1	1	1
	succinate dehydrogenase / fumarate reductase, cytochrome b subunit	sdhC, frdC	PF01127	1.3.5.1	0	0	0	0	0	1	1	1	1	1	1	1	1	0	0	1	0	1	1	1	1	1	1	1	1	1	0	0	0	0	1	1	0	1	1	1	1	1	1	1	1	1	1	1	1
	fumarate hydratase, class II	fumC_C	PF10415	4.2.1.2	1	1	0	0	1	1	1	1	0	1	0	1	1	1	1	0	1	1	1	0	0	1	1	1	1	1	1	1	0	0	1	1	1	1	1	1	1	1	1	1	1	1	1	1	1
	malate dehydrogenase (quinone)	mal_quin_oxido	TIGR01320	1.1.1.37	0	0	0	0	0	1	1	1	0	1	0	1	1	1	1	0	1	1	1	0	0	1	1	1	1	1	1	1	0	0	1	1	1	0	1	1	1	1	1	1	1	1	1	1	1
