# Supplementary material for: Niche differentiation within bacterial key-taxa in stratified surface waters of the Southern Pacific Gyre
Source: ISME J. 2024 Aug 3;18(1):wrae155. doi: 10.1093/ismejo/wrae155 (PMC11366302; doi:10.1093/ismejo/wrae155)
Supplement: suppl_wrae155 [file suppl_wrae155.zip › Table S7.xlsx]

## Sheet: Sheet1
Marine group	Accession	genome	Location	clade	species	completeness	contamination	strain_heterogeneity	length	GC content	predicted proteins	coverage	breadth 1X [%]	breadth 5X [%]	breadth 10X [%]	breadth 20X [%]	breadth 50X [%]	Source
AEGEAN169	GCA_902526965.1	AG-337-K21	South Pacific Ocean	Ca. Nemonibacter	1	77.71	0.11	0	1087454	0.304542	1170	772,5X	97.9098	96.6167	95.4131	94.5623	91.1986	Pachiadaki et al (2019)
AEGEAN169	GCA_902527045.1	AG-337-L15	South Pacific Ocean	Ca. Nemonibacter	1	78.92	0	0	1148299	0.307185	1263	758,1X	98.8095	94.6653	92.2511	89.9167	87.514	Pachiadaki et al (2019)
AEGEAN169	GCA_902536405.1	AG-898-N21	Atlantic Ocean	Ca. Nemonibacter	1	75.9	0	0	1081657	0.306192	1178	507,7X	91.7922	88.978	86.7097	82.799	75.2616	Pachiadaki et al (2019)
AEGEAN169	GCA_902560595.1	AG-905-O07	Atlantic Ocean	Ca. Nemonibacter	1	77.36	0	0	1102306	0.308716	1182	717,8X	94.5187	90.6085	89.2955	87.8004	83.4697	Pachiadaki et al (2019)
AEGEAN169	GCA_902594145.1	AG-915-G17	Atlantic Ocean	Ca. Nemonibacter	1	72.89	0	0	1111245	0.30237	1187	462,7X	95.1064	88.5772	83.9153	77.0257	70.0034	Pachiadaki et al (2019)
AEGEAN169	GCA_003215235.1	AG-410-B18	Atlantic Ocean	Ca. Indicimonas	2	77.71	0	0	1065802	0.280165	1124	384,6X	53.9838	50.2575	48.5778	47.0788	43.1218	Berube et al (2018)
AEGEAN169	GCA_902554185.1	AG-904-D05	Atlantic Ocean	Ca. Indicimonas	2	73.37	0	0	1117466	0.295369	1183	372,1X	54.9223	50.5842	48.9693	47.2097	42.3069	Pachiadaki et al (2019)
AEGEAN169	GCA_902621855.1	AG-893-I03	Atlantic Ocean	Ca. Indicimonas	3	89.16	0	0	1479426	0.279175	1536	374,2X	91.6989	78.7887	56.0525	44.8102	40.6049	Pachiadaki et al (2019)
AEGEAN169	GCA_003282155.1	AG-337-I02	South Pacific Ocean	Ca. Indicimonas	4	80.72	0	0	1479705	0.296518	1534	662,4X	99.8533	98.4837	93.5924	87.6395	81.2159	Berube et al (2018)
AEGEAN169	GCA_902515745.1	AG-325-F23	South Pacific Ocean	Ca. Indicimonas	4	96.39	0	0	1622754	0.273012	1697	666,9X	90.6286	87.2303	85.8551	83.4798	78.0225	Pachiadaki et al (2019)
AEGEAN169	GCA_902518895.1	AG-894-D19	Atlantic Ocean	Ca. Indicimonas	4	70.48	0	0	1265355	0.287939	1330	605,8X	90.9163	86.145	82.8243	78.8804	72.5392	Pachiadaki et al (2019)
AEGEAN169	GCA_902521315.1	AG-894-N13	Atlantic Ocean	Ca. Indicimonas	4	88.55	0	0	1541586	0.283722	1589	615,0X	92.3224	89.3244	87.7282	85.1277	76.8579	Pachiadaki et al (2019)
AEGEAN169	GCA_902522865.1	AG-895-D04	Atlantic Ocean	Ca. Indicimonas	4	76.51	0	0	1407568	0.291297	1482	591,8X	87.9396	82.3095	80.2596	77.8182	72.0349	Pachiadaki et al (2019)
AEGEAN169	GCA_902524385.1	AG-337-D08	South Pacific Ocean	Ca. Indicimonas	4	85.97	0	0	1429766	0.283641	1492	599,6X	97.0608	91.294	87.988	82.87	72.4081	Pachiadaki et al (2019)
AEGEAN169	GCA_902525035.1	AG-337-F02	South Pacific Ocean	Ca. Indicimonas	4	84.34	0	0	1380078	0.292996	1455	625,6X	96.1124	86.0132	83.5741	81.2763	75.9147	Pachiadaki et al (2019)
AEGEAN169	GCA_902537325.1	AG-899-B06	Atlantic Ocean	Ca. Indicimonas	4	77	0	0	1400077	0.291958	1481	597,8X	84.8069	82.1138	80.0835	77.3705	71.3143	Pachiadaki et al (2019)
AEGEAN169	GCA_902540265.1	AG-899-M17	Atlantic Ocean	Ca. Indicimonas	4	87.35	0	0	1405864	0.294067	1470	606,9X	94.0595	91.0753	89.297	86.9246	76.8675	Pachiadaki et al (2019)
AEGEAN169	GCA_902541215.1	AG-359-G09	Atlantic Ocean	Ca. Indicimonas	4	82.53	0	0	1317463	0.290045	1405	631,6X	95.4619	91.8791	89.6774	84.0333	76.3913	Pachiadaki et al (2019)
AEGEAN169	GCA_902571865.1	AG-422-E02	Atlantic Ocean	Ca. Indicimonas	4	95.18	0	0	1630210	0.282059	1664	599,7X	88.8652	84.93	82.2734	78.9541	73.04	Pachiadaki et al (2019)
AEGEAN169	GCA_902573325.1	AG-422-J16	Atlantic Ocean	Ca. Indicimonas	4	92.77	0	0	1467512	0.274995	1523	626,2X	90.6626	85.524	83.974	81.9075	75.3307	Pachiadaki et al (2019)
AEGEAN169	GCA_902574475.1	AG-422-N03	Atlantic Ocean	Ca. Indicimonas	4	85.54	0	0	1303962	0.284834	1419	581,8X	84.6696	81.4619	78.7546	75.8078	69.5392	Pachiadaki et al (2019)
AEGEAN169	GCA_902575375.1	AG-426-A05	Atlantic Ocean	Ca. Indicimonas	4	77.65	0	0	1093231	0.292496	1187	613,3X	94.4967	90.2421	87.5893	83.6389	73.6094	Pachiadaki et al (2019)
AEGEAN169	GCA_902577905.1	AG-426-J10	Atlantic Ocean	Ca. Indicimonas	4	89.76	0	0	1445557	0.28383	1500	593,0X	92.1555	86.295	83.4503	81.3202	73.2434	Pachiadaki et al (2019)
AEGEAN169	GCA_902582755.1	AG-912-F03	Atlantic Ocean	Ca. Indicimonas	4	87.95	0	0	1434971	0.281631	1505	617,4X	96.144	91.1221	83.6485	80.1094	73.4086	Pachiadaki et al (2019)
AEGEAN169	GCA_902584805.1	AG-912-N10	Atlantic Ocean	Ca. Indicimonas	4	78.92	0	0	1367027	0.285489	1434	615,1X	93.8118	88.8709	84.8798	80.5438	74.0345	Pachiadaki et al (2019)
AEGEAN169	GCA_902585605.1	AG-913-B05	Atlantic Ocean	Ca. Indicimonas	4	91.57	0	0	1455844	0.282928	1507	574,3X	92.089	86.1294	82.7773	78.8613	69.5728	Pachiadaki et al (2019)
AEGEAN169	GCA_902588745.1	AG-913-M07	Atlantic Ocean	Ca. Indicimonas	4	83.73	0	0	1503039	0.292522	1569	603,9X	89.7653	84.3029	82.0476	79.7991	74.1891	Pachiadaki et al (2019)
AEGEAN169	GCA_902595805.1	AG-915-O06	Atlantic Ocean	Ca. Indicimonas	4	82.53	0	0	1306352	0.2905	1380	570,8X	87.8086	81.1655	78.7987	76.3164	68.8955	Pachiadaki et al (2019)
AEGEAN169	GCA_902600225.1	AG-453-N02	South Pacific Ocean	Ca. Indicimonas	4	76.51	0	0	1253820	0.291412	1320	593,2X	91.9501	89.3565	86.9028	82.6232	72.4428	Pachiadaki et al (2019)
AEGEAN169	GCA_902602885.1	AG-457-E22	South Pacific Ocean	Ca. Indicimonas	4	72.29	0	0	1111550	0.289479	1191	593,5X	89.3259	85.9351	82.2214	78.3817	72.1146	Pachiadaki et al (2019)
AEGEAN169	GCA_902612825.1	AG-891-E15	Atlantic Ocean	Ca. Indicimonas	4	77.11	0	0	1359677	0.293138	1417	608,6X	88.936	83.1985	80.8442	78.0865	72.95	Pachiadaki et al (2019)
AEGEAN169	GCA_902614085.1	AG-891-K05	Atlantic Ocean	Ca. Indicimonas	4	98.8	0	0	1648007	0.286554	1691	591,7X	91.5732	86.8092	82.1324	77.4324	70.9664	Pachiadaki et al (2019)
AEGEAN169	GCA_902614375.1	AG-891-K19	Atlantic Ocean	Ca. Indicimonas	4	83.73	0	0	1385555	0.288785	1460	644,7X	92.7961	87.1956	84.7513	82.7933	77.5045	Pachiadaki et al (2019)
AEGEAN169	GCA_902614395.1	AG-891-K21	Atlantic Ocean	Ca. Indicimonas	4	80.72	0	0	1348799	0.2899	1385	576,9X	95.0813	90.9204	88.9011	85.7696	74.3133	Pachiadaki et al (2019)
AEGEAN169	GCA_902615625.1	AG-891-P06	Atlantic Ocean	Ca. Indicimonas	4	87.95	0	0	1308861	0.289764	1362	594,8X	91.1814	88.1407	85.6549	82.3289	72.2962	Pachiadaki et al (2019)
AEGEAN169	GCA_902615745.1	AG-891-P20	Atlantic Ocean	Ca. Indicimonas	4	90.36	0	0	1475471	0.27612	1538	606,9X	92.7443	85.4948	81.086	78.6066	72.7646	Pachiadaki et al (2019)
AEGEAN169	GCA_902618015.1	AG-892-I02	Atlantic Ocean	Ca. Indicimonas	4	87.35	0	0	1469293	0.282845	1486	565,0X	86.6887	81.4408	79.092	75.6274	68.9098	Pachiadaki et al (2019)
AEGEAN169	GCA_902620285.1	AG-920-K10	Atlantic Ocean	Ca. Indicimonas	4	77.71	0	0	1383854	0.282649	1458	609,7X	87.162	82.7221	80.5519	77.909	72.7321	Pachiadaki et al (2019)
AEGEAN169	GCA_902620425.1	AG-893-A21	Atlantic Ocean	Ca. Indicimonas	4	92.37	0	0	1540741	0.286029	1575	628,5X	92.8628	86.333	82.8276	80.4222	74.1727	Pachiadaki et al (2019)
AEGEAN169	GCA_902621165.1	AG-893-E11	Atlantic Ocean	Ca. Indicimonas	4	78.31	0	0	1424841	0.28495	1454	604,0X	89.9098	82.7138	79.7754	77.3545	72.4093	Pachiadaki et al (2019)
AEGEAN169	GCA_902621305.1	AG-893-F05	Atlantic Ocean	Ca. Indicimonas	4	94.58	0	0	1450322	0.28063	1523	667,4X	89.0673	86.6572	85.242	83.5365	77.839	Pachiadaki et al (2019)
AEGEAN169	GCA_902621725.1	AG-893-G20	Atlantic Ocean	Ca. Indicimonas	4	80.42	0.11	0	1377489	0.28919	1463	526,4X	84.5322	76.2256	74.0408	71.1431	64.1528	Pachiadaki et al (2019)
AEGEAN169	GCA_902623255.1	AG-893-M20	Atlantic Ocean	Ca. Indicimonas	4	85.54	0	0	1468045	0.289936	1526	606,6X	85.7025	82.5788	80.3673	77.7881	71.7393	Pachiadaki et al (2019)
AEGEAN169	GCA_902628835.1	AH-324-F15	South Pacific Ocean	Ca. Indicimonas	4	92.77	0	0	1476895	0.279787	1526	445,8X	78.8625	71.0791	67.5613	63.7452	55.0588	Pachiadaki et al (2019)
Refs
Pachiadaki MG et al., "Charting the Complexity of the Marine Microbiome through Single-Cell Genomics.", Cell, 2019 Dec 12;179(7):1623-1635.e11
Berube PM et al., "Single cell genomes of Prochlorococcus, Synechococcus, and sympatric microbes from diverse marine environments.", Sci Data, 2018 Sep 4;5:180154

## Sheet: anaplerotic-CO2
genome	clade	Pro_CA-PF00484	TIGR01235
GCA_902526965	Ca. Nemonibacter	0	0.0854701
GCA_902527045	Ca. Nemonibacter	0	0.0791766
GCA_902536405	Ca. Nemonibacter	0	0
GCA_902560595	Ca. Nemonibacter	0	0.0846024
GCA_902594145	Ca. Nemonibacter	0	0.084246
GCA_003215235	Ca. Indicimonas	0.088968	0.088968
GCA_003282155	Ca. Indicimonas	0.065189	0.065189
GCA_902515745	Ca. Indicimonas	0.0589275	0
GCA_902518895	Ca. Indicimonas	0.075188	0.075188
GCA_902521315	Ca. Indicimonas	0.0629327	0.0629327
GCA_902522865	Ca. Indicimonas	0.0674764	0.0674764
GCA_902524385	Ca. Indicimonas	0.0670241	0
GCA_902525035	Ca. Indicimonas	0	0
GCA_902537325	Ca. Indicimonas	0.0675219	0.0675219
GCA_902540265	Ca. Indicimonas	0.0680272	0.0680272
GCA_902541215	Ca. Indicimonas	0.0711744	0
GCA_902554185	Ca. Indicimonas	0.0845309	0.0845309
GCA_902571865	Ca. Indicimonas	0.0600962	0.0600962
GCA_902573325	Ca. Indicimonas	0.0656599	0.0656599
GCA_902574475	Ca. Indicimonas	0.0704722	0.0704722
GCA_902575375	Ca. Indicimonas	0.084246	0
GCA_902577905	Ca. Indicimonas	0.0666667	0.0666667
GCA_902582755	Ca. Indicimonas	0.0664452	0.0664452
GCA_902584805	Ca. Indicimonas	0.069735	0.069735
GCA_902585605	Ca. Indicimonas	0.066357	0.066357
GCA_902588745	Ca. Indicimonas	0.0637349	0.0637349
GCA_902595805	Ca. Indicimonas	0.0724638	0
GCA_902600225	Ca. Indicimonas	0.0757576	0
GCA_902602885	Ca. Indicimonas	0	0
GCA_902612825	Ca. Indicimonas	0	0.0705716
GCA_902614085	Ca. Indicimonas	0.0591366	0.0591366
GCA_902614375	Ca. Indicimonas	0.0684932	0.0684932
GCA_902614395	Ca. Indicimonas	0	0.0722022
GCA_902615625	Ca. Indicimonas	0.0734214	0
GCA_902615745	Ca. Indicimonas	0.0650195	0.0650195
GCA_902618015	Ca. Indicimonas	0.0672948	0
GCA_902620285	Ca. Indicimonas	0.0685871	0.0685871
GCA_902620425	Ca. Indicimonas	0.0634921	0.0634921
GCA_902621165	Ca. Indicimonas	0.0687758	0.0687758
GCA_902621305	Ca. Indicimonas	0.0656599	0.0656599
GCA_902621725	Ca. Indicimonas	0.0683527	0.0683527
GCA_902621855	Ca. Indicimonas	0.0651042	0.0651042
GCA_902623255	Ca. Indicimonas	0.0655308	0.0655308
GCA_902628835	Ca. Indicimonas	0.0655308	0.0655308

## Sheet: nitrogen
genome	clade	CN-hydrolase-PF00795	ammonium_transp-TIGR03644	urease_alpha-TIGR01792	urease_beta-TIGR00192	urease_gamma-TIGR00193
GCA_902526965	Ca. Nemonibacter	0.17094	0.0854701	0	0	0
GCA_902527045	Ca. Nemonibacter	0.158353	0.0791766	0	0	0
GCA_902536405	Ca. Nemonibacter	0.169779	0	0	0	0
GCA_902560595	Ca. Nemonibacter	0.169205	0.0846024	0	0	0
GCA_902594145	Ca. Nemonibacter	0.084246	0	0	0	0
GCA_003215235	Ca. Indicimonas	0.088968	0.088968	0	0	0
GCA_003282155	Ca. Indicimonas	0.130378	0.065189	0.065189	0.065189	0.065189
GCA_902515745	Ca. Indicimonas	0.117855	0.0589275	0.0589275	0.0589275	0.0589275
GCA_902518895	Ca. Indicimonas	0.150376	0	0.075188	0.075188	0.075188
GCA_902521315	Ca. Indicimonas	0.125865	0.125865	0.0629327	0.0629327	0.0629327
GCA_902522865	Ca. Indicimonas	0.134953	0.134953	0	0	0
GCA_902524385	Ca. Indicimonas	0.0670241	0.0670241	0.0670241	0.0670241	0.0670241
GCA_902525035	Ca. Indicimonas	0.137457	0.0687285	0.0687285	0.0687285	0.0687285
GCA_902537325	Ca. Indicimonas	0.135044	0.135044	0.0675219	0.0675219	0.0675219
GCA_902540265	Ca. Indicimonas	0	0	0.0680272	0.0680272	0.0680272
GCA_902541215	Ca. Indicimonas	0.0711744	0.0711744	0.0711744	0.0711744	0.0711744
GCA_902554185	Ca. Indicimonas	0.0845309	0.169062	0.0845309	0.0845309	0.0845309
GCA_902571865	Ca. Indicimonas	0.120192	0.120192	0.0600962	0.0600962	0.0600962
GCA_902573325	Ca. Indicimonas	0.13132	0.13132	0.0656599	0.0656599	0.0656599
GCA_902574475	Ca. Indicimonas	0.0704722	0.140944	0.0704722	0.0704722	0.0704722
GCA_902575375	Ca. Indicimonas	0	0.084246	0.084246	0.084246	0.084246
GCA_902577905	Ca. Indicimonas	0.133333	0.133333	0.0666667	0.0666667	0.0666667
GCA_902582755	Ca. Indicimonas	0.13289	0.13289	0.0664452	0.0664452	0.0664452
GCA_902584805	Ca. Indicimonas	0.069735	0.13947	0.069735	0.069735	0.069735
GCA_902585605	Ca. Indicimonas	0.132714	0.132714	0	0	0
GCA_902588745	Ca. Indicimonas	0.0637349	0.12747	0.0637349	0.0637349	0.0637349
GCA_902595805	Ca. Indicimonas	0.0724638	0.144928	0.0724638	0.0724638	0.0724638
GCA_902600225	Ca. Indicimonas	0	0.151515	0	0	0
GCA_902602885	Ca. Indicimonas	0.0839631	0.0839631	0.0839631	0.0839631	0.0839631
GCA_902612825	Ca. Indicimonas	0.0705716	0.141143	0.0705716	0.0705716	0.0705716
GCA_902614085	Ca. Indicimonas	0.118273	0.118273	0.0591366	0.0591366	0.0591366
GCA_902614375	Ca. Indicimonas	0.136986	0.136986	0.0684932	0.0684932	0.0684932
GCA_902614395	Ca. Indicimonas	0.144404	0.0722022	0.0722022	0.0722022	0.0722022
GCA_902615625	Ca. Indicimonas	0.0734214	0.146843	0.0734214	0.0734214	0.0734214
GCA_902615745	Ca. Indicimonas	0.130039	0	0.0650195	0.0650195	0.0650195
GCA_902618015	Ca. Indicimonas	0.13459	0.13459	0	0	0
GCA_902620285	Ca. Indicimonas	0.137174	0.137174	0.0685871	0.0685871	0.0685871
GCA_902620425	Ca. Indicimonas	0.126984	0.126984	0.0634921	0.0634921	0.0634921
GCA_902621165	Ca. Indicimonas	0.137552	0.137552	0	0	0
GCA_902621305	Ca. Indicimonas	0.13132	0.0656599	0.0656599	0.0656599	0.0656599
GCA_902621725	Ca. Indicimonas	0.136705	0.136705	0.0683527	0.0683527	0.0683527
GCA_902621855	Ca. Indicimonas	0.130208	0	0	0	0
GCA_902623255	Ca. Indicimonas	0.131062	0	0.0655308	0.0655308	0.0655308
GCA_902623545	Ca. Indicimonas	0.134318	0.0671592	0.0671592	0.0671592	0.0671592
GCA_902628835		0.131062	0.0655308	0	0	0

## Sheet: creatine-sarcosine
genome	clade	PF02633	PF04267	PF16189	PF17806	TIGR01372	TIGR01373	TIGR01374	BHMT-K00544
GCA_902526965	Ca. Nemonibacter	0.0854701	0.17094	0	0.0854701	0.0854701	0.17094	0.17094	0.0854701
GCA_902527045	Ca. Nemonibacter	0.0791766	0.0791766	0	0.0791766	0.0791766	0.158353	0.0791766	0.0791766
GCA_902536405	Ca. Nemonibacter	0.0848896	0.0848896	0	0.0848896	0	0.0848896	0.0848896	0.0848896
GCA_902560595	Ca. Nemonibacter	0.0846024	0.0846024	0	0.0846024	0	0.0846024	0.0846024	0.0846024
GCA_902594145	Ca. Nemonibacter	0.084246	0	0	0.084246	0	0	0	0.084246
GCA_003215235	Ca. Indicimonas	0.088968	0.088968	0.088968	0.088968	0	0.088968	0.088968	0
GCA_003282155	Ca. Indicimonas	0.065189	0.130378	0.065189	0.065189	0.065189	0.130378	0.065189	0
GCA_902515745	Ca. Indicimonas	0.117855	0.0589275	0.0589275	0.0589275	0.0589275	0.0589275	0.0589275	0
GCA_902518895	Ca. Indicimonas	0.075188	0.150376	0.075188	0.075188	0.150376	0.150376	0.075188	0
GCA_902521315	Ca. Indicimonas	0.0629327	0.125865	0.0629327	0.0629327	0.125865	0.125865	0.0629327	0
GCA_902522865	Ca. Indicimonas	0.0674764	0.0674764	0	0.0674764	0.0674764	0.0674764	0.0674764	0
GCA_902524385	Ca. Indicimonas	0.0670241	0.134048	0	0.0670241	0.0670241	0.134048	0.134048	0
GCA_902525035	Ca. Indicimonas	0	0.137457	0.0687285	0.0687285	0.0687285	0.137457	0.0687285	0
GCA_902537325	Ca. Indicimonas	0.0675219	0.135044	0.0675219	0.0675219	0.135044	0.135044	0.0675219	0
GCA_902540265	Ca. Indicimonas	0.0680272	0.136054	0.0680272	0.0680272	0.136054	0.136054	0.0680272	0
GCA_902541215	Ca. Indicimonas	0.0711744	0.142349	0.0711744	0.0711744	0.142349	0.142349	0.0711744	0
GCA_902554185	Ca. Indicimonas	0	0.169062	0.0845309	0	0	0.0845309	0.0845309	0
GCA_902571865	Ca. Indicimonas	0.120192	0.120192	0.0600962	0.0600962	0.120192	0.120192	0.0600962	0
GCA_902573325	Ca. Indicimonas	0.0656599	0.13132	0.0656599	0.0656599	0.13132	0.13132	0.0656599	0
GCA_902574475	Ca. Indicimonas	0.140944	0.140944	0.0704722	0.0704722	0.0704722	0.140944	0.0704722	0
GCA_902575375	Ca. Indicimonas	0.084246	0.084246	0.084246	0.084246	0.084246	0	0.084246	0
GCA_902577905	Ca. Indicimonas	0.0666667	0.133333	0.0666667	0.0666667	0.133333	0.133333	0.0666667	0
GCA_902582755	Ca. Indicimonas	0.0664452	0.13289	0.0664452	0.0664452	0.13289	0.0664452	0.0664452	0
GCA_902584805	Ca. Indicimonas	0	0.069735	0.069735	0.069735	0.069735	0.069735	0.069735	0
GCA_902585605	Ca. Indicimonas	0.132714	0	0.066357	0	0	0	0	0
GCA_902588745	Ca. Indicimonas	0.12747	0.12747	0.0637349	0.0637349	0.12747	0.12747	0.0637349	0
GCA_902595805	Ca. Indicimonas	0	0.144928	0	0.0724638	0.144928	0.144928	0.0724638	0
GCA_902600225	Ca. Indicimonas	0.0757576	0.151515	0	0.0757576	0.151515	0.151515	0.0757576	0
GCA_902602885	Ca. Indicimonas	0.0839631	0.0839631	0	0	0	0.0839631	0	0
GCA_902612825	Ca. Indicimonas	0.0705716	0.141143	0.0705716	0.0705716	0.141143	0.0705716	0.0705716	0
GCA_902614085	Ca. Indicimonas	0.0591366	0.118273	0.0591366	0.0591366	0.0591366	0.118273	0.0591366	0
GCA_902614375	Ca. Indicimonas	0.0684932	0.136986	0.0684932	0.0684932	0.136986	0.136986	0.0684932	0
GCA_902614395	Ca. Indicimonas	0.0722022	0.144404	0	0.0722022	0.144404	0.144404	0.0722022	0
GCA_902615625	Ca. Indicimonas	0.0734214	0.0734214	0.0734214	0.0734214	0.0734214	0.0734214	0.0734214	0
GCA_902615745	Ca. Indicimonas	0.0650195	0.0650195	0.0650195	0.0650195	0.0650195	0.0650195	0.0650195	0
GCA_902618015	Ca. Indicimonas	0.0672948	0.13459	0.0672948	0.0672948	0.13459	0.13459	0.0672948	0
GCA_902620285	Ca. Indicimonas	0.137174	0.137174	0.0685871	0.0685871	0.137174	0.137174	0.0685871	0
GCA_902620425	Ca. Indicimonas	0.0634921	0.126984	0.0634921	0.0634921	0.126984	0.126984	0.0634921	0
GCA_902621165	Ca. Indicimonas	0.0687758	0.137552	0.0687758	0.0687758	0.137552	0.137552	0.0687758	0
GCA_902621305	Ca. Indicimonas	0.0656599	0.13132	0.0656599	0.0656599	0.13132	0.13132	0.0656599	0
GCA_902621725	Ca. Indicimonas	0.0683527	0.136705	0.0683527	0.0683527	0.136705	0.136705	0.0683527	0
GCA_902621855	Ca. Indicimonas	0.0651042	0.130208	0.0651042	0.0651042	0.130208	0.130208	0.0651042	0
GCA_902623255	Ca. Indicimonas	0.0655308	0.131062	0.0655308	0.0655308	0.131062	0.131062	0.0655308	0
GCA_902628835	Ca. Indicimonas	0	0.131062	0.0655308	0.0655308	0.0655308	0.131062	0.0655308	0

## Sheet: fucose-deg
genome	species	clade	A-fucosidase-PF01120	fuconat-dehydrat-K18334	fuconolactonase-K07046	L-fuconate-dehydrog-K18335	L-fuco-beta-pyranose-dehydrogenase-K00064		sulfatases (PF00884)
GCA_902526965	1	Ca. Nemonibacter	0	0	0	0	0		0
GCA_902527045	1	Ca. Nemonibacter	0	0	0	0	0		0
GCA_902536405	1	Ca. Nemonibacter	0	0	0	0	0		0
GCA_902560595	1	Ca. Nemonibacter	0	0	0	0	0		0
GCA_902594145	1	Ca. Nemonibacter	0	0	0	0	0		0
GCA_003215235	2	Ca. Indicimonas	0	0.088968	0	0.177936	0		0
GCA_902554185	2	Ca. Indicimonas	0	0	0	0	0		0.169062
GCA_902621855	3	Ca. Indicimonas	0	0.0651042	0	0.130208	0.0651042		0
GCA_003282155	4	Ca. Indicimonas	0.065189	0.065189	0.065189	0	0.065189		0.456323
GCA_902515745	4	Ca. Indicimonas	0.0589275	0.0589275	0.0589275	0.117855	0.0589275		0.47142
GCA_902518895	4	Ca. Indicimonas	0.075188	0.075188	0.075188	0.075188	0.075188		0.150376
GCA_902521315	4	Ca. Indicimonas	0	0.0629327	0	0.0629327	0.0629327		0.188798
GCA_902522865	4	Ca. Indicimonas	0.0674764	0.0674764	0.0674764	0.0674764	0.0674764		0.202429
GCA_902524385	4	Ca. Indicimonas	0	0.0670241	0	0.0670241	0.0670241		0.0670241
GCA_902525035	4	Ca. Indicimonas	0.0687285	0.0687285	0	0.0687285	0.0687285		0.4811
GCA_902537325	4	Ca. Indicimonas	0.0675219	0.0675219	0.0675219	0	0.0675219		0.135044
GCA_902540265	4	Ca. Indicimonas	0	0.0680272	0	0.0680272	0.0680272		0.0680272
GCA_902541215	4	Ca. Indicimonas	0	0	0	0	0		0.427046
GCA_902571865	4	Ca. Indicimonas	0.0600962	0.0600962	0.0600962	0.0600962	0.0600962		0.360577
GCA_902573325	4	Ca. Indicimonas	0.0656599	0.0656599	0	0.0656599	0.0656599		0.328299
GCA_902574475	4	Ca. Indicimonas	0.0704722	0.0704722	0.0704722	0.0704722	0.0704722		0.211416
GCA_902575375	4	Ca. Indicimonas	0	0	0	0	0		0.168492
GCA_902577905	4	Ca. Indicimonas	0	0.0666667	0	0.0666667	0.0666667		0.0666667
GCA_902582755	4	Ca. Indicimonas	0.0664452	0.0664452	0.0664452	0.0664452	0.0664452		0.265781
GCA_902584805	4	Ca. Indicimonas	0.069735	0.069735	0.069735	0.069735	0.069735		0.41841
GCA_902585605	4	Ca. Indicimonas	0	0.066357	0	0.066357	0.066357		0.199071
GCA_902588745	4	Ca. Indicimonas	0.0637349	0.0637349	0.0637349	0	0.0637349		0.446144
GCA_902595805	4	Ca. Indicimonas	0	0.0724638	0	0.0724638	0.0724638		0.362319
GCA_902600225	4	Ca. Indicimonas	0	0.0757576	0	0.0757576	0.0757576		0.151515
GCA_902602885	4	Ca. Indicimonas	0.0839631	0.0839631	0	0.0839631	0.0839631		0.503778
GCA_902612825	4	Ca. Indicimonas	0.0705716	0.0705716	0	0.0705716	0.0705716		0.42343
GCA_902614085	4	Ca. Indicimonas	0.0591366	0.0591366	0.0591366	0.0591366	0.0591366		0.35482
GCA_902614375	4	Ca. Indicimonas	0.0684932	0.0684932	0.0684932	0.0684932	0.0684932		0.410959
GCA_902614395	4	Ca. Indicimonas	0	0.0722022	0	0.0722022	0.0722022		0.144404
GCA_902615625	4	Ca. Indicimonas	0	0.0734214	0	0.0734214	0		0
GCA_902615745	4	Ca. Indicimonas	0.0650195	0.0650195	0.0650195	0.0650195	0.0650195		0.325098
GCA_902618015	4	Ca. Indicimonas	0	0.0672948	0	0.0672948	0.0672948		0.0672948
GCA_902620285	4	Ca. Indicimonas	0.0685871	0.0685871	0.0685871	0.0685871	0.0685871		0.274348
GCA_902620425	4	Ca. Indicimonas	0.0634921	0.0634921	0.0634921	0.0634921	0.0634921		0.507937
GCA_902621165	4	Ca. Indicimonas	0.0687758	0.0687758	0.0687758	0.0687758	0.0687758		0.412655
GCA_902621305	4	Ca. Indicimonas	0.0656599	0.0656599	0.0656599	0.0656599	0.0656599		0.393959
GCA_902621725	4	Ca. Indicimonas	0	0.0683527	0	0.0683527	0.0683527		0.0683527
GCA_902623255	4	Ca. Indicimonas	0	0	0	0.0655308	0		0.458716
GCA_902628835	4	Ca. Indicimonas	0	0.0655308	0	0.0655308	0		0.0655308

## Sheet: dbCAN
genome	clade	AA3.hmm	AA3_2.hmm	AA4.hmm	CBM67.hmm	CE11.hmm	CE14.hmm	CE4.hmm	CE9.hmm	GH1.hmm	GH103.hmm	GH127.hmm	GH13_18.hmm	GH151.hmm	GH2.hmm	GH20.hmm	GH23.hmm	GH24.hmm	GH29.hmm	GH3.hmm	GH31.hmm	GH32.hmm	GH33.hmm	GH4.hmm	GH42.hmm	GH51.hmm	GH73.hmm	GH78.hmm	GT11.hmm	GT15.hmm	GT19.hmm	GT2_Glycos_transf_2.hmm	GT22.hmm	GT28.hmm	GT30.hmm	GT4.hmm	GT41.hmm	GT51.hmm	GT75.hmm	GT81.hmm	GT83.hmm	GT9.hmm	PL12.hmm
GCA_902526965	Ca. Nemonibacter	0	0.0854701	0.0854701	0	0.0854701	0	0.0854701	0	0.0854701	0	0	0.0854701	0	0	0	0.0854701	0	0	0	0	0	0	0.0854701	0	0	0.0854701	0	0	0	0	0.0854701	0	0	0	0.25641	0	0.0854701	0	0.0854701	0	0.17094	0
GCA_902527045	Ca. Nemonibacter	0	0.0791766	0	0	0.0791766	0	0.0791766	0	0.0791766	0.0791766	0	0.0791766	0	0	0	0.0791766	0	0	0	0	0	0	0.0791766	0	0	0.0791766	0	0	0	0	0	0	0	0.0791766	0.0791766	0	0.0791766	0	0	0	0.0791766	0
GCA_902536405	Ca. Nemonibacter	0	0.0848896	0	0	0.0848896	0	0	0	0	0.0848896	0	0.0848896	0	0	0	0.0848896	0	0	0.0848896	0	0	0	0.0848896	0	0	0	0	0	0	0.0848896	0	0	0	0.0848896	0.339559	0	0.0848896	0	0	0	0.169779	0
GCA_902560595	Ca. Nemonibacter	0	0.0846024	0.0846024	0	0	0	0.0846024	0	0.0846024	0	0	0	0	0	0	0.0846024	0	0	0.0846024	0	0	0	0.169205	0.0846024	0	0.0846024	0	0	0	0.0846024	0	0	0	0	0.423012	0	0.0846024	0	0	0	0.169205	0
GCA_902594145	Ca. Nemonibacter	0	0.084246	0	0	0.084246	0	0.084246	0	0.084246	0	0	0.084246	0	0	0	0.084246	0	0	0.084246	0	0	0	0.252738	0.084246	0	0.084246	0	0	0	0.084246	0.084246	0	0	0.084246	0.252738	0	0.084246	0	0.084246	0	0.084246	0
GCA_003215235	Ca. Indicimonas	0	0.355872	0.088968	0	0.088968	0	0.088968	0.088968	0	0	0	0	0	0	0.088968	0.088968	0.088968	0	0	0	0	0	0.088968	0	0	0.088968	0	0	0	0.088968	0.088968	0	0.088968	0.088968	0.266904	0.088968	0.088968	0	0	0.088968	0.177936	0
GCA_003282155	Ca. Indicimonas	0	0.325945	0.065189	0	0.065189	0	0.065189	0.130378	0.065189	0.065189	0.065189	0	0	0	0.065189	0.065189	0.065189	0.065189	0	0	0.130378	0.065189	0	0	0.065189	0.065189	0	0	0	0.065189	0	0.065189	0.065189	0.065189	0.195567	0	0	0	0	0.065189	0.195567	0
GCA_902515745	Ca. Indicimonas	0	0.294638	0.0589275	0	0.0589275	0	0.0589275	0.117855	0	0.0589275	0.0589275	0	0	0.0589275	0.0589275	0.0589275	0.0589275	0.0589275	0	0	0.117855	0.0589275	0.117855	0	0.0589275	0.0589275	0	0	0	0.0589275	0.353565	0	0.0589275	0.0589275	0.23571	0	0.0589275	0	0	0.0589275	0.176783	0
GCA_902518895	Ca. Indicimonas	0	0.37594	0.075188	0	0	0.075188	0	0.075188	0.075188	0	0	0	0	0.075188	0.075188	0.075188	0.075188	0.075188	0	0	0.075188	0	0.150376	0	0	0	0	0	0	0.075188	0.300752	0	0	0.075188	0.37594	0	0.075188	0	0	0.075188	0.225564	0
GCA_902521315	Ca. Indicimonas	0	0.251731	0.0629327	0	0.0629327	0	0.0629327	0.0629327	0	0.0629327	0	0	0.0629327	0	0.0629327	0.0629327	0.0629327	0	0	0	0	0	0.0629327	0	0.0629327	0.0629327	0	0	0	0.0629327	0.251731	0	0	0.0629327	0.440529	0.0629327	0.0629327	0	0	0.0629327	0.125865	0
GCA_902522865	Ca. Indicimonas	0	0.337382	0	0	0	0	0.0674764	0.134953	0	0.0674764	0.0674764	0	0	0.0674764	0.0674764	0.0674764	0.0674764	0.0674764	0	0	0.0674764	0.0674764	0	0	0.0674764	0.0674764	0	0	0	0	0.269906	0	0	0.0674764	0.269906	0	0.0674764	0	0	0.0674764	0.134953	0
GCA_902524385	Ca. Indicimonas	0	0.268097	0.0670241	0	0.0670241	0	0.0670241	0.0670241	0	0.0670241	0	0	0	0	0.0670241	0.0670241	0.0670241	0	0	0	0	0	0.0670241	0	0	0.0670241	0	0	0	0	0.134048	0	0.0670241	0.0670241	0.201072	0	0.0670241	0	0	0.0670241	0.134048	0
GCA_902525035	Ca. Indicimonas	0	0.206186	0.0687285	0	0.0687285	0	0.0687285	0.0687285	0.0687285	0	0.0687285	0	0	0	0.0687285	0.0687285	0.0687285	0.0687285	0	0.0687285	0.0687285	0	0.137457	0	0	0.0687285	0	0	0	0.0687285	0.206186	0	0.0687285	0.0687285	0.4811	0	0.0687285	0	0	0.0687285	0.137457	0
GCA_902537325	Ca. Indicimonas	0	0.33761	0.0675219	0	0.0675219	0	0.0675219	0.0675219	0	0	0.0675219	0	0	0	0.0675219	0.0675219	0.0675219	0.0675219	0	0	0.0675219	0	0.135044	0	0	0.0675219	0	0	0	0.0675219	0.0675219	0	0	0.0675219	0.135044	0	0.0675219	0	0	0.0675219	0.135044	0
GCA_902540265	Ca. Indicimonas	0	0.47619	0.0680272	0	0.0680272	0	0.0680272	0.0680272	0	0	0	0	0	0	0.0680272	0.0680272	0.0680272	0	0	0.0680272	0	0	0	0	0.0680272	0.0680272	0	0	0	0	0.0680272	0	0.0680272	0.0680272	0.204082	0.0680272	0.0680272	0	0	0.0680272	0.0680272	0
GCA_902541215	Ca. Indicimonas	0	0.284698	0.0711744	0	0	0.0711744	0.0711744	0.0711744	0.0711744	0.0711744	0.0711744	0	0	0	0.0711744	0.0711744	0.0711744	0	0	0	0.0711744	0	0.142349	0	0	0.0711744	0	0	0	0	0.569395	0	0	0.0711744	0.427046	0	0.0711744	0	0	0.0711744	0.142349	0
GCA_902554185	Ca. Indicimonas	0	0.253593	0.0845309	0	0.0845309	0	0.0845309	0.0845309	0	0.0845309	0	0	0	0	0.0845309	0.0845309	0.0845309	0	0	0	0	0	0.0845309	0	0	0.0845309	0	0	0	0.0845309	0.169062	0	0	0.0845309	0.338123	0.0845309	0.0845309	0	0	0.0845309	0.253593	0
GCA_902571865	Ca. Indicimonas	0	0.300481	0.0600962	0	0.0600962	0	0.0600962	0.120192	0	0.0600962	0.0600962	0	0	0.0600962	0.0600962	0.0600962	0.0600962	0.0600962	0	0.0600962	0.0600962	0.120192	0.120192	0	0	0.0600962	0	0.120192	0	0.0600962	0.180288	0	0.0600962	0	0.480769	0	0.0600962	0	0	0	0.180288	0
GCA_902573325	Ca. Indicimonas	0	0.26264	0	0	0.0656599	0	0.0656599	0.0656599	0	0.0656599	0	0	0.0656599	0	0.0656599	0.0656599	0.0656599	0.0656599	0	0.0656599	0.0656599	0	0.13132	0	0	0.0656599	0	0	0	0.0656599	0.19698	0	0.0656599	0.0656599	0.328299	0	0.0656599	0	0	0.0656599	0.19698	0
GCA_902574475	Ca. Indicimonas	0	0.211416	0	0	0	0	0.0704722	0.140944	0	0.0704722	0.0704722	0	0	0.0704722	0	0.0704722	0.0704722	0.0704722	0	0	0.0704722	0.0704722	0	0	0.0704722	0.0704722	0	0	0	0.0704722	0.281889	0	0	0.0704722	0.281889	0	0.0704722	0	0	0.0704722	0.140944	0
GCA_902575375	Ca. Indicimonas	0.084246	0.168492	0.084246	0.084246	0	0	0.084246	0	0	0.084246	0	0	0	0	0	0	0.084246	0	0	0	0	0	0	0	0	0.084246	0.084246	0	0	0.084246	0.252738	0	0	0	0.336984	0	0.084246	0	0	0	0.252738	0
GCA_902577905	Ca. Indicimonas	0	0.2	0.0666667	0	0.0666667	0	0.0666667	0.0666667	0	0.0666667	0	0	0.0666667	0	0.0666667	0.0666667	0.0666667	0	0	0.0666667	0	0	0.0666667	0	0.0666667	0.0666667	0	0	0	0.0666667	0.266667	0	0.0666667	0.0666667	0.266667	0	0.0666667	0	0	0.0666667	0.2	0
GCA_902582755	Ca. Indicimonas	0	0.265781	0.0664452	0	0.0664452	0	0.13289	0.0664452	0	0.0664452	0	0	0	0	0.0664452	0.0664452	0.0664452	0.0664452	0	0	0	0	0.0664452	0	0	0.0664452	0	0	0	0.0664452	0.13289	0	0.0664452	0.0664452	0.265781	0	0.0664452	0	0	0.0664452	0.199336	0
GCA_902584805	Ca. Indicimonas	0	0.209205	0.069735	0	0.069735	0	0.069735	0.069735	0.069735	0.069735	0.069735	0	0	0.069735	0.069735	0.069735	0	0.069735	0	0	0.069735	0	0.13947	0	0.069735	0.069735	0	0	0	0.069735	0.209205	0	0.069735	0	0.348675	0	0.069735	0	0	0	0.209205	0
GCA_902585605	Ca. Indicimonas	0	0.199071	0.066357	0	0.066357	0	0.066357	0.132714	0	0.066357	0	0	0	0	0.066357	0.066357	0.066357	0	0	0	0	0.066357	0	0	0	0.066357	0	0	0	0.066357	0.199071	0	0.066357	0.066357	0.265428	0	0.066357	0	0	0.066357	0.199071	0
GCA_902588745	Ca. Indicimonas	0	0.318674	0.0637349	0	0.0637349	0	0	0.12747	0.0637349	0.0637349	0.0637349	0	0	0	0.0637349	0.0637349	0.0637349	0.0637349	0	0	0.12747	0.0637349	0.12747	0	0	0.0637349	0	0	0	0.0637349	0.0637349	0	0.0637349	0.0637349	0.191205	0	0.0637349	0	0	0.0637349	0.12747	0
GCA_902595805	Ca. Indicimonas	0	0.144928	0.0724638	0	0.0724638	0	0	0	0	0.0724638	0	0	0	0	0	0.0724638	0.0724638	0	0	0	0	0	0.0724638	0	0.0724638	0	0	0	0	0.0724638	0.144928	0	0.0724638	0.0724638	0.144928	0	0.0724638	0	0	0	0.144928	0
GCA_902600225	Ca. Indicimonas	0	0.227273	0.0757576	0	0.0757576	0	0.0757576	0	0	0.0757576	0	0	0.0757576	0	0	0.0757576	0.0757576	0	0	0.0757576	0	0	0	0	0.0757576	0.0757576	0	0	0	0.0757576	0.30303	0	0.0757576	0.0757576	0.30303	0.0757576	0.0757576	0	0	0	0.151515	0
GCA_902602885	Ca. Indicimonas	0	0.251889	0	0	0	0	0.0839631	0	0	0	0.0839631	0	0	0	0.0839631	0.0839631	0.0839631	0.0839631	0	0	0.0839631	0	0	0	0	0.0839631	0	0	0	0	0.251889	0	0.0839631	0	0	0	0.0839631	0	0	0.0839631	0.251889	0.0839631
GCA_902612825	Ca. Indicimonas	0	0.282287	0.0705716	0	0.0705716	0	0.0705716	0.0705716	0.0705716	0.0705716	0.0705716	0	0	0.0705716	0.0705716	0.0705716	0.0705716	0.0705716	0	0.0705716	0.0705716	0	0	0	0	0.0705716	0	0.141143	0	0	0.282287	0	0	0.0705716	0.564573	0	0	0	0	0.0705716	0.211715	0
GCA_902614085	Ca. Indicimonas	0	0.295683	0.0591366	0	0.0591366	0	0.0591366	0.118273	0	0.0591366	0.0591366	0	0	0.0591366	0.0591366	0.0591366	0.0591366	0.0591366	0	0	0.0591366	0.0591366	0.118273	0	0.0591366	0.0591366	0	0	0	0.0591366	0.118273	0	0.0591366	0.0591366	0.295683	0	0.0591366	0	0	0.0591366	0.17741	0
GCA_902614375	Ca. Indicimonas	0	0.273973	0.0684932	0	0.0684932	0	0.0684932	0.0684932	0	0.0684932	0	0	0	0	0.0684932	0.0684932	0.0684932	0.0684932	0	0	0	0.0684932	0	0	0	0.0684932	0	0	0.0684932	0.0684932	0.342466	0.0684932	0.0684932	0.0684932	0.616438	0	0.0684932	0	0	0.0684932	0.205479	0
GCA_902614395	Ca. Indicimonas	0	0.288809	0.0722022	0	0.0722022	0	0.0722022	0.0722022	0	0.0722022	0	0	0.0722022	0	0.0722022	0.0722022	0.0722022	0	0	0.0722022	0	0	0.0722022	0	0.0722022	0.0722022	0	0	0	0.0722022	0.505415	0	0.0722022	0	0.288809	0.0722022	0.0722022	0	0	0.0722022	0.216606	0
GCA_902615625	Ca. Indicimonas	0	0.220264	0.0734214	0	0.0734214	0	0.146843	0	0	0.0734214	0	0	0	0	0	0.0734214	0.0734214	0	0	0	0.0734214	0	0	0	0.0734214	0.0734214	0	0	0	0.0734214	0.293686	0	0.0734214	0.0734214	0.293686	0	0.0734214	0	0	0.0734214	0.0734214	0
GCA_902615745	Ca. Indicimonas	0	0.325098	0.0650195	0	0.0650195	0	0.0650195	0.0650195	0.0650195	0	0.0650195	0	0	0.0650195	0.0650195	0.0650195	0.0650195	0.0650195	0	0	0.0650195	0	0.130039	0	0.0650195	0.0650195	0	0	0	0.0650195	0.195059	0	0.0650195	0	0.260078	0	0.0650195	0.0650195	0	0.0650195	0.195059	0
GCA_902618015	Ca. Indicimonas	0	0.269179	0.0672948	0	0.0672948	0	0.0672948	0.0672948	0	0	0	0	0.0672948	0	0.0672948	0.0672948	0.0672948	0	0	0.0672948	0	0	0.0672948	0	0.0672948	0.0672948	0	0	0	0.0672948	0.269179	0	0.0672948	0.0672948	0.336474	0	0.0672948	0.0672948	0	0.0672948	0.13459	0
GCA_902620285	Ca. Indicimonas	0	0.342936	0.0685871	0	0.0685871	0	0	0.0685871	0	0.0685871	0.0685871	0	0	0	0	0	0.0685871	0.0685871	0	0	0.137174	0	0.137174	0	0	0	0	0	0	0.0685871	0.137174	0	0.0685871	0.0685871	0.411523	0	0.0685871	0	0	0.0685871	0.137174	0
GCA_902620425	Ca. Indicimonas	0	0.31746	0.0634921	0	0.0634921	0.0634921	0.0634921	0.0634921	0	0.0634921	0.0634921	0	0	0	0.0634921	0.0634921	0.0634921	0.0634921	0	0	0.0634921	0	0.126984	0	0	0.0634921	0	0	0	0.0634921	0.190476	0.0634921	0.0634921	0.0634921	0.253968	0	0.0634921	0.0634921	0	0.0634921	0.190476	0
GCA_902621165	Ca. Indicimonas	0	0.275103	0.0687758	0	0.0687758	0	0.0687758	0.137552	0	0.0687758	0	0	0	0	0.0687758	0	0.0687758	0.0687758	0	0	0	0.0687758	0.0687758	0	0	0.0687758	0	0	0	0.0687758	0.137552	0	0.0687758	0.0687758	0.412655	0	0.0687758	0	0	0.0687758	0.137552	0
GCA_902621305	Ca. Indicimonas	0	0.328299	0.0656599	0	0.0656599	0	0.0656599	0.0656599	0.0656599	0	0.0656599	0	0	0	0.0656599	0.0656599	0.0656599	0.0656599	0	0	0.0656599	0	0.13132	0	0	0.0656599	0	0	0	0.0656599	0.0656599	0	0.0656599	0.0656599	0.459619	0	0.0656599	0	0	0.0656599	0.19698	0
GCA_902621725	Ca. Indicimonas	0	0.273411	0.0683527	0	0.0683527	0	0.0683527	0.0683527	0	0.0683527	0	0	0	0	0.0683527	0.0683527	0.0683527	0	0	0	0	0	0.0683527	0	0.0683527	0.0683527	0	0	0	0.0683527	0.136705	0	0.0683527	0.0683527	0.341763	0	0.0683527	0	0	0.0683527	0.205058	0
GCA_902621855	Ca. Indicimonas	0	0.390625	0.0651042	0	0.0651042	0	0.130208	0.0651042	0	0.0651042	0	0	0	0	0.0651042	0.0651042	0.0651042	0	0	0	0	0	0.0651042	0	0	0.0651042	0	0	0	0.0651042	0.390625	0	0.0651042	0.0651042	0.325521	0.0651042	0.0651042	0	0	0.0651042	0.0651042	0
GCA_902623255	Ca. Indicimonas	0	0.262123	0.0655308	0	0.0655308	0	0.131062	0.0655308	0	0.0655308	0.0655308	0	0	0.0655308	0.0655308	0.0655308	0	0	0	0	0.0655308	0	0.131062	0	0.0655308	0.0655308	0	0	0	0.0655308	0.458716	0	0.0655308	0.0655308	0.131062	0	0.0655308	0	0	0	0.262123	0
GCA_902628835	Ca. Indicimonas	0	0.393185	0.0655308	0	0.0655308	0	0.196592	0.0655308	0	0.0655308	0	0	0	0	0.0655308	0.0655308	0	0	0	0.0655308	0	0	0.0655308	0	0.0655308	0.0655308	0	0	0	0	0.131062	0	0.0655308	0.0655308	0.262123	0	0.0655308	0	0	0	0.196592	0

## Sheet: oxida-stress
genome	clade	AhpC-PF00578	glutathione-peroxidase-PF00255	KatG-TIGR00198	bac-luciferase	SOD-Fe	uvra-TIGR00630	uvrb-TIGR00631	uvrc-TIGR00194	photolyase-DPRP-PF04244	DNA-photolyase-PF00875	thioredoxin-PF00085	thioredoxin-TIGR01068	thioredoxin_4-PF13462	indigoidine_A	DHQ-synthase-PF01761	PMSR-PF01625
GCA_902526965	Ca. Nemonibacter	0.0854701	0.0854701	0.0854701	0.0854701	0.0854701	0.17094	0	0	0.0854701	0	0.17094	0.0854701	0.0854701	0	0.0854701	0.17094
GCA_902527045	Ca. Nemonibacter	0.158353	0.0791766	0.0791766	0.158353	0.0791766	0.158353	0	0	0.0791766	0.0791766	0.158353	0.0791766	0.0791766	0	0.0791766	0.158353
GCA_902536405	Ca. Nemonibacter	0.0848896	0	0.0848896	0.0848896	0.0848896	0.169779	0.0848896	0.0848896	0	0	0.169779	0.0848896	0.0848896	0	0.169779	0.0848896
GCA_902560595	Ca. Nemonibacter	0.169205	0.0846024	0.0846024	0.0846024	0.0846024	0	0.0846024	0.0846024	0.0846024	0	0	0.0846024	0.0846024	0	0.0846024	0.0846024
GCA_902594145	Ca. Nemonibacter	0.084246	0	0.084246	0.168492	0.084246	0.168492	0.084246	0	0.084246	0	0.168492	0.084246	0	0	0.084246	0.168492
GCA_003215235	Ca. Indicimonas	0.088968	0.088968	0.088968	0	0.088968	0.177936	0	0.088968	0	0.088968	0.177936	0.088968	0.088968	0.088968	0.088968	0
GCA_003282155	Ca. Indicimonas	0.065189	0.065189	0.065189	0.065189	0.065189	0.130378	0.065189	0	0	0.065189	0.130378	0.065189	0.065189	0.065189	0.065189	0.065189
GCA_902515745	Ca. Indicimonas	0.0589275	0.0589275	0.0589275	0	0.0589275	0.0589275	0.0589275	0.0589275	0.0589275	0.0589275	0.0589275	0.0589275	0.0589275	0.0589275	0.0589275	0.0589275
GCA_902518895	Ca. Indicimonas	0.075188	0.075188	0.075188	0	0.075188	0.150376	0	0.075188	0.075188	0.075188	0.150376	0.150376	0.075188	0	0.075188	0.075188
GCA_902521315	Ca. Indicimonas	0.125865	0.0629327	0.0629327	0	0.0629327	0.125865	0.0629327	0.0629327	0.0629327	0.0629327	0.125865	0.0629327	0.0629327	0.0629327	0.0629327	0.0629327
GCA_902522865	Ca. Indicimonas	0.0674764	0.0674764	0.0674764	0	0.0674764	0.134953	0.0674764	0.0674764	0.0674764	0.0674764	0.134953	0.0674764	0.0674764	0.0674764	0	0.0674764
GCA_902524385	Ca. Indicimonas	0.0670241	0.0670241	0	0	0.0670241	0.134048	0.0670241	0.0670241	0.0670241	0.0670241	0.134048	0.0670241	0.0670241	0.0670241	0.0670241	0.0670241
GCA_902525035	Ca. Indicimonas	0.137457	0.0687285	0	0.0687285	0.0687285	0.137457	0.0687285	0.0687285	0.0687285	0.0687285	0.137457	0.137457	0.0687285	0	0.0687285	0.0687285
GCA_902537325	Ca. Indicimonas	0.0675219	0.0675219	0.0675219	0	0	0.135044	0.0675219	0.0675219	0	0.0675219	0.135044	0.0675219	0	0.0675219	0.0675219	0.0675219
GCA_902540265	Ca. Indicimonas	0.136054	0.0680272	0.0680272	0	0.0680272	0.0680272	0.0680272	0.0680272	0.0680272	0.0680272	0.0680272	0.0680272	0	0.0680272	0.0680272	0.0680272
GCA_902541215	Ca. Indicimonas	0.0711744	0.0711744	0.0711744	0	0.0711744	0.142349	0.0711744	0.0711744	0	0.0711744	0.142349	0	0.0711744	0.0711744	0.0711744	0
GCA_902554185	Ca. Indicimonas	0	0.0845309	0.0845309	0	0.0845309	0.0845309	0.0845309	0.0845309	0	0	0.0845309	0.0845309	0	0.0845309	0.0845309	0
GCA_902571865	Ca. Indicimonas	0.0600962	0.0600962	0.0600962	0	0.0600962	0.120192	0	0	0.0600962	0.0600962	0.120192	0.0600962	0.0600962	0.0600962	0.0600962	0.0600962
GCA_902573325	Ca. Indicimonas	0.0656599	0.0656599	0.0656599	0	0.0656599	0.13132	0.0656599	0.0656599	0.0656599	0.0656599	0.13132	0.13132	0.0656599	0.0656599	0.0656599	0.0656599
GCA_902574475	Ca. Indicimonas	0.0704722	0.0704722	0.0704722	0	0.0704722	0.140944	0.0704722	0.0704722	0	0.0704722	0.140944	0.0704722	0.0704722	0.0704722	0.0704722	0.0704722
GCA_902575375	Ca. Indicimonas	0.084246	0	0.084246	0	0.084246	0.168492	0.084246	0.084246	0.084246	0	0.168492	0.084246	0.084246	0.084246	0.084246	0
GCA_902577905	Ca. Indicimonas	0.0666667	0.0666667	0.0666667	0	0.0666667	0.133333	0.0666667	0	0.0666667	0	0.133333	0.0666667	0.0666667	0.0666667	0.0666667	0
GCA_902582755	Ca. Indicimonas	0.0664452	0.0664452	0.0664452	0	0.0664452	0.13289	0.0664452	0.0664452	0.0664452	0.0664452	0.13289	0.13289	0.0664452	0.0664452	0	0
GCA_902584805	Ca. Indicimonas	0	0.069735	0.069735	0	0	0.069735	0.069735	0	0.069735	0.069735	0.069735	0.13947	0	0.069735	0.069735	0.069735
GCA_902585605	Ca. Indicimonas	0.066357	0.066357	0.066357	0	0.066357	0.132714	0.066357	0.066357	0	0.066357	0.132714	0.066357	0.066357	0.066357	0.066357	0.066357
GCA_902588745	Ca. Indicimonas	0.0637349	0.0637349	0.0637349	0	0.0637349	0.12747	0.0637349	0.0637349	0.0637349	0.0637349	0.12747	0.0637349	0.0637349	0.0637349	0.0637349	0.0637349
GCA_902595805	Ca. Indicimonas	0	0.0724638	0	0	0.0724638	0.0724638	0.0724638	0	0	0.0724638	0.0724638	0.144928	0.0724638	0	0.0724638	0.0724638
GCA_902600225	Ca. Indicimonas	0.151515	0.0757576	0	0	0.0757576	0.0757576	0.0757576	0.0757576	0.0757576	0.0757576	0.0757576	0.151515	0.0757576	0.0757576	0.0757576	0.0757576
GCA_902602885	Ca. Indicimonas	0.0839631	0.0839631	0	0	0	0.0839631	0	0	0	0	0.0839631	0.167926	0	0.0839631	0.0839631	0.0839631
GCA_902612825	Ca. Indicimonas	0.0705716	0.0705716	0.0705716	0	0.0705716	0.141143	0.0705716	0.0705716	0.0705716	0.0705716	0.141143	0.141143	0.0705716	0.0705716	0.0705716	0.0705716
GCA_902614085	Ca. Indicimonas	0.0591366	0.0591366	0.0591366	0	0.0591366	0.118273	0.0591366	0.0591366	0.0591366	0.0591366	0.118273	0.0591366	0.0591366	0.0591366	0.0591366	0.0591366
GCA_902614375	Ca. Indicimonas	0.0684932	0.0684932	0.0684932	0	0.0684932	0.0684932	0.0684932	0.0684932	0	0.0684932	0.0684932	0.0684932	0.0684932	0.0684932	0	0.0684932
GCA_902614395	Ca. Indicimonas	0.0722022	0.0722022	0.0722022	0	0.0722022	0.144404	0.0722022	0.0722022	0.0722022	0.0722022	0.144404	0.0722022	0.0722022	0	0.0722022	0.0722022
GCA_902615625	Ca. Indicimonas	0.0734214	0.0734214	0	0	0.0734214	0.0734214	0	0.0734214	0.0734214	0.0734214	0.0734214	0.146843	0.0734214	0.0734214	0.0734214	0
GCA_902615745	Ca. Indicimonas	0.0650195	0.0650195	0.0650195	0	0.0650195	0.130039	0.0650195	0.0650195	0.0650195	0.0650195	0.130039	0.130039	0.0650195	0	0.0650195	0.0650195
GCA_902618015	Ca. Indicimonas	0.0672948	0.0672948	0	0	0.0672948	0.13459	0.0672948	0.0672948	0	0.0672948	0.13459	0.0672948	0.0672948	0.0672948	0.0672948	0.0672948
GCA_902620285	Ca. Indicimonas	0.0685871	0.0685871	0	0	0.0685871	0.137174	0	0.0685871	0	0.0685871	0.137174	0	0.0685871	0.0685871	0.0685871	0.0685871
GCA_902620425	Ca. Indicimonas	0.0634921	0.0634921	0.0634921	0	0.0634921	0.126984	0.0634921	0.0634921	0.0634921	0.0634921	0.126984	0.126984	0.0634921	0.0634921	0.0634921	0.0634921
GCA_902621165	Ca. Indicimonas	0.0687758	0.0687758	0.0687758	0	0.0687758	0.137552	0.0687758	0.0687758	0	0	0.137552	0.137552	0.0687758	0.0687758	0	0.0687758
GCA_902621305	Ca. Indicimonas	0.13132	0.0656599	0.0656599	0	0.0656599	0.0656599	0.0656599	0.0656599	0.0656599	0	0.0656599	0.0656599	0.0656599	0.0656599	0	0.0656599
GCA_902621725	Ca. Indicimonas	0.0683527	0.0683527	0.0683527	0	0.0683527	0.136705	0.0683527	0	0.0683527	0.0683527	0.136705	0.0683527	0.0683527	0.0683527	0	0.0683527
GCA_902621855	Ca. Indicimonas	0.0651042	0.0651042	0.0651042	0	0.0651042	0.0651042	0.0651042	0.0651042	0.0651042	0.0651042	0.0651042	0.130208	0.0651042	0.0651042	0.0651042	0.0651042
GCA_902623255	Ca. Indicimonas	0.131062	0.0655308	0.0655308	0	0.0655308	0.131062	0.0655308	0.0655308	0.0655308	0.0655308	0.131062	0.131062	0.0655308	0.0655308	0.0655308	0
GCA_902628835	Ca. Indicimonas	0.0655308	0	0.0655308	0	0.0655308	0.131062	0.0655308	0.0655308	0.0655308	0.0655308	0.131062	0.0655308	0.0655308	0.0655308	0.0655308	0.0655308

## Sheet: energy
genome	clade	bac-rhodopsin-PF01036	15-cis-phytoene_synthase-PF00494	lycopene_cyclase-PF05834	phytoene_desaturase-TIGR02734	beta-carot-dioxyg-PF15461
GCA_902526965	Ca. Nemonibacter	0.0854701	0.0854701	0.0854701	0.0854701	0.0854701
GCA_902527045	Ca. Nemonibacter	0.158353	0.0791766	0.0791766	0.0791766	0.0791766
GCA_902536405	Ca. Nemonibacter	0.0848896	0	0	0	0
GCA_902560595	Ca. Nemonibacter	0.169205	0.0846024	0.0846024	0.0846024	0.0846024
GCA_902594145	Ca. Nemonibacter	0.168492	0.084246	0.084246	0.084246	0.084246
GCA_003215235	Ca. Indicimonas	0	0	0	0.088968	0
GCA_003282155	Ca. Indicimonas	0.065189	0.065189	0.065189	0.065189	0.065189
GCA_902515745	Ca. Indicimonas	0.0589275	0.0589275	0.0589275	0.0589275	0.0589275
GCA_902518895	Ca. Indicimonas	0.075188	0.075188	0.075188	0.075188	0.075188
GCA_902521315	Ca. Indicimonas	0.0629327	0.0629327	0.0629327	0.0629327	0.0629327
GCA_902522865	Ca. Indicimonas	0.0674764	0.0674764	0.0674764	0.0674764	0.0674764
GCA_902524385	Ca. Indicimonas	0.0670241	0.0670241	0.0670241	0.0670241	0.0670241
GCA_902525035	Ca. Indicimonas	0	0.0687285	0.0687285	0.0687285	0.0687285
GCA_902537325	Ca. Indicimonas	0.0675219	0.0675219	0.0675219	0.0675219	0.0675219
GCA_902540265	Ca. Indicimonas	0.0680272	0.0680272	0.0680272	0.0680272	0.0680272
GCA_902541215	Ca. Indicimonas	0.0711744	0.0711744	0.0711744	0.0711744	0.0711744
GCA_902554185	Ca. Indicimonas	0.0845309	0	0	0	0
GCA_902571865	Ca. Indicimonas	0.0600962	0.0600962	0.0600962	0.0600962	0.0600962
GCA_902573325	Ca. Indicimonas	0.0656599	0.0656599	0.0656599	0.0656599	0.0656599
GCA_902574475	Ca. Indicimonas	0.0704722	0.0704722	0.0704722	0.0704722	0.0704722
GCA_902575375	Ca. Indicimonas	0	0	0	0.084246	0.084246
GCA_902577905	Ca. Indicimonas	0.0666667	0.0666667	0.0666667	0.0666667	0.0666667
GCA_902582755	Ca. Indicimonas	0.0664452	0.0664452	0.0664452	0.0664452	0.0664452
GCA_902584805	Ca. Indicimonas	0	0	0	0	0
GCA_902585605	Ca. Indicimonas	0.066357	0.066357	0.066357	0.066357	0.066357
GCA_902588745	Ca. Indicimonas	0	0.0637349	0.0637349	0.0637349	0.0637349
GCA_902595805	Ca. Indicimonas	0.0724638	0.0724638	0.0724638	0.0724638	0.0724638
GCA_902600225	Ca. Indicimonas	0	0.0757576	0.0757576	0.0757576	0.0757576
GCA_902602885	Ca. Indicimonas	0.0839631	0.0839631	0.0839631	0.0839631	0.0839631
GCA_902612825	Ca. Indicimonas	0.0705716	0.0705716	0.0705716	0.0705716	0.0705716
GCA_902614085	Ca. Indicimonas	0.0591366	0.0591366	0.0591366	0.0591366	0.0591366
GCA_902614375	Ca. Indicimonas	0.0684932	0.0684932	0.0684932	0.0684932	0.0684932
GCA_902614395	Ca. Indicimonas	0.0722022	0.0722022	0.0722022	0.0722022	0.0722022
GCA_902615625	Ca. Indicimonas	0.0734214	0	0	0	0
GCA_902615745	Ca. Indicimonas	0.0650195	0.0650195	0.0650195	0.0650195	0.0650195
GCA_902618015	Ca. Indicimonas	0.0672948	0.0672948	0.0672948	0.0672948	0.0672948
GCA_902620285	Ca. Indicimonas	0.0685871	0.0685871	0.0685871	0.0685871	0.0685871
GCA_902620425	Ca. Indicimonas	0.0634921	0.0634921	0.0634921	0.0634921	0.0634921
GCA_902621165	Ca. Indicimonas	0.0687758	0.0687758	0.0687758	0.0687758	0.0687758
GCA_902621305	Ca. Indicimonas	0.0656599	0	0	0	0
GCA_902621725	Ca. Indicimonas	0.0683527	0.0683527	0.0683527	0.0683527	0.0683527
GCA_902621855	Ca. Indicimonas	0.0651042	0.0651042	0.0651042	0.0651042	0.0651042
GCA_902623255	Ca. Indicimonas	0.0655308	0.0655308	0.0655308	0.0655308	0
GCA_902628835	Ca. Indicimonas	0.0655308	0.0655308	0.0655308	0.0655308	0.0655308

## Sheet: phosphonate
genome	clade	PF06007	TIGR02323	TIGR02324	TIGR03292	TIGR03293	TIGR02326	TIGR02335	TIGR03250
		C-P lyase PhnJ (PF06007)	C-P lyase PhnK (TIGR02323)	C-P lyase PhnL (TIGR02324)	C-P lyase PhnH (TIGR03292)	C-P lyase PhnG (TIGR03293)	2-AEP transaminase (TIGR02326)	Phosphonoacetate hydolase (TIGR02335)	Phosphonoacetaldehyde dehydrogenase (TIGR03250)
GCA_902526965	Ca. Nemonibacter	0	0	0	0	0	0	0	0
GCA_902527045	Ca. Nemonibacter	0	0	0	0	0	0	0	0
GCA_902536405	Ca. Nemonibacter	0.0848896	0.0848896	0.0848896	0.0848896	0.0848896	0	0	0
GCA_902560595	Ca. Nemonibacter	0	0	0	0	0	0	0	0.0846024
GCA_902594145	Ca. Nemonibacter	0	0	0	0	0	0	0.084246	0.084246
GCA_003215235	Ca. Indicimonas	0	0	0	0	0	0.088968	0.088968	0.088968
GCA_003282155	Ca. Indicimonas	0	0	0	0	0	0.065189	0.065189	0.065189
GCA_902515745	Ca. Indicimonas	0	0	0	0	0	0.0589275	0.0589275	0.0589275
GCA_902518895	Ca. Indicimonas	0	0	0	0	0	0.075188	0	0.075188
GCA_902521315	Ca. Indicimonas	0	0	0	0	0	0.0629327	0.0629327	0.0629327
GCA_902522865	Ca. Indicimonas	0.0674764	0.0674764	0.0674764	0.0674764	0.0674764	0.0674764	0.0674764	0.0674764
GCA_902524385	Ca. Indicimonas	0.0670241	0	0	0	0	0.0670241	0.0670241	0.0670241
GCA_902525035	Ca. Indicimonas	0	0	0	0	0	0.0687285	0.0687285	0.0687285
GCA_902537325	Ca. Indicimonas	0.0675219	0.0675219	0.0675219	0.0675219	0.0675219	0.0675219	0.0675219	0.0675219
GCA_902540265	Ca. Indicimonas	0	0	0	0	0	0.0680272	0.0680272	0.0680272
GCA_902541215	Ca. Indicimonas	0	0	0	0	0	0	0.0711744	0.0711744
GCA_902554185	Ca. Indicimonas	0	0	0	0	0	0.0845309	0.0845309	0.0845309
GCA_902571865	Ca. Indicimonas	0	0	0	0	0	0.0600962	0.0600962	0.0600962
GCA_902573325	Ca. Indicimonas	0	0	0	0	0	0.0656599	0	0
GCA_902574475	Ca. Indicimonas	0	0	0	0	0	0.0704722	0	0
GCA_902575375	Ca. Indicimonas	0	0	0	0	0	0	0.084246	0.084246
GCA_902577905	Ca. Indicimonas	0	0	0	0	0	0.0666667	0.0666667	0.0666667
GCA_902582755	Ca. Indicimonas	0	0	0	0	0	0.0664452	0.0664452	0.0664452
GCA_902584805	Ca. Indicimonas	0	0	0	0	0	0.069735	0.069735	0.069735
GCA_902585605	Ca. Indicimonas	0	0	0	0	0	0.066357	0.066357	0.066357
GCA_902588745	Ca. Indicimonas	0	0	0	0	0	0.0637349	0.0637349	0.0637349
GCA_902595805	Ca. Indicimonas	0	0	0	0	0	0.0724638	0.0724638	0.0724638
GCA_902600225	Ca. Indicimonas	0	0	0	0	0	0.0757576	0.0757576	0.0757576
GCA_902602885	Ca. Indicimonas	0	0	0	0	0	0	0.0839631	0.0839631
GCA_902612825	Ca. Indicimonas	0	0	0	0	0	0.0705716	0.0705716	0.0705716
GCA_902614085	Ca. Indicimonas	0.0591366	0.0591366	0.0591366	0.0591366	0.0591366	0.0591366	0.0591366	0.0591366
GCA_902614375	Ca. Indicimonas	0	0	0	0	0	0.0684932	0.0684932	0.0684932
GCA_902614395	Ca. Indicimonas	0	0	0	0	0	0.0722022	0	0
GCA_902615625	Ca. Indicimonas	0	0	0	0	0	0.0734214	0.0734214	0.0734214
GCA_902615745	Ca. Indicimonas	0	0	0	0	0	0.0650195	0	0.0650195
GCA_902618015	Ca. Indicimonas	0	0	0	0	0	0.0672948	0.0672948	0.0672948
GCA_902620285	Ca. Indicimonas	0	0	0	0	0	0.0685871	0.0685871	0.0685871
GCA_902620425	Ca. Indicimonas	0	0	0	0	0	0.0634921	0.0634921	0.0634921
GCA_902621165	Ca. Indicimonas	0.0687758	0.0687758	0.0687758	0.0687758	0.0687758	0.0687758	0.0687758	0.0687758
GCA_902621305	Ca. Indicimonas	0.0656599	0.0656599	0.0656599	0.0656599	0.0656599	0.0656599	0.0656599	0.0656599
GCA_902621725	Ca. Indicimonas	0	0	0	0	0	0.0683527	0.0683527	0.0683527
GCA_902621855	Ca. Indicimonas	0	0	0	0	0	0.0651042	0.0651042	0.0651042
GCA_902623255	Ca. Indicimonas	0	0	0	0	0	0.0655308	0.0655308	0.0655308
GCA_902628835	Ca. Indicimonas	0	0	0	0	0	0.0655308	0.0655308	0.0655308

## Sheet: transporters
genome	clade	ABC2_membrane-PF01061	ABC-3-PF00950	ABC_membrane-PF00664	Bmp-PF02608	BPD_transp_2-PF02653	MlaC-PF05494	OpuAC-PF04069	SbmA_BacA	ZnuA-PF01297	peripla_bp_1-PF00532	peripla_bp_3-PF13377	peripla_bp_4-PF13407	peripla_bp_6-PF13458	BPD_trans_1-PF00528	SBP_bac_1-PF01547	SBP_bac_3-PF00497	SBP_bac_5-PF00496	SBP_bac_6-PF13343	SBP_bac_8-PF13416	ABC_tran-PF00005	polyamine-TIGR01187	DctP-PF03480 (TRAP)
GCA_902526965	Ca. Nemonibacter	0.0854701	0.0854701	0	0.0854701	0.34188	0.0854701	0.17094	0.0854701	0	0	0	0	0.0854701	0.598291	0.25641	0.17094	0	0.0854701	0.34188	1.96581	0.0854701	0.17094
GCA_902527045	Ca. Nemonibacter	0.0791766	0.0791766	0.0791766	0	0.395883	0.0791766	0.23753	0.0791766	0.0791766	0	0	0.23753	0.0791766	0.712589	0.158353	0.158353	0	0.0791766	0.23753	2.13777	0.0791766	0.158353
GCA_902536405	Ca. Nemonibacter	0.0848896	0.0848896	0.0848896	0.0848896	0.764007	0	0.169779	0.0848896	0.0848896	0	0	0.339559	0.169779	0.509338	0.169779	0	0	0.0848896	0.254669	2.80136	0.0848896	0.169779
GCA_902560595	Ca. Nemonibacter	0	0.0846024	0.0846024	0.0846024	0.592217	0	0.0846024	0	0.0846024	0	0	0.253807	0.169205	0.592217	0.338409	0.169205	0	0.0846024	0.423012	2.62267	0.0846024	0.0846024
GCA_902594145	Ca. Nemonibacter	0	0.084246	0.168492	0.084246	0.673968	0	0.168492	0.084246	0.084246	0	0	0.168492	0.168492	0.758214	0.42123	0.168492	0	0.084246	0.589722	2.86436	0.084246	0.168492
GCA_003215235	Ca. Indicimonas	0.177936	0.088968	0.088968	0.177936	0.978648	0.088968	0	0.088968	0.088968	0	0.088968	0.44484	0.088968	0.88968	0.355872	0.088968	0.355872	0.088968	0.355872	2.31317	0	0.088968
GCA_003282155	Ca. Indicimonas	0.1287	0.0643501	0.1287	0.1287	0.965251	0.0643501	0	0.0643501	0	0.0643501	0	0.32175	0.1287	1.09395	0.3861	0.0643501	0.45045	0.1287	0.643501	2.93351	0.065189	0.130378
GCA_902515745	Ca. Indicimonas	0.117855	0.0589275	0.117855	0.117855	0.824985	0.0589275	0	0.0589275	0.0589275	0.117855	0	0.23571	0.117855	1.17855	0.353565	0.117855	0.47142	0.117855	0.530348	2.82852	0.0589275	0.117855
GCA_902518895	Ca. Indicimonas	0.075188	0.075188	0.150376	0.150376	0.827068	0.075188	0	0.075188	0.075188	0	0.075188	0.225564	0.075188	1.20301	0.526316	0.150376	0.451128	0.150376	0.75188	2.63158	0.075188	0.075188
GCA_902521315	Ca. Indicimonas	0.188798	0.0629327	0.0629327	0.125865	0.881057	0	0	0.0629327	0.0629327	0.0629327	0.0629327	0.314663	0.0629327	1.06986	0.566394	0.125865	0.314663	0.125865	0.629327	2.76904	0.0629327	0.0629327
GCA_902522865	Ca. Indicimonas	0.202429	0.0674764	0.0674764	0.134953	0.809717	0	0	0.0674764	0.0674764	0.0674764	0	0.337382	0.134953	1.21457	0.337382	0.0674764	0.539811	0.134953	0.404858	3.17139	0	0.0674764
GCA_902524385	Ca. Indicimonas	0.201072	0.0670241	0.0670241	0.0670241	1.13941	0.0670241	0	0	0.0670241	0.0670241	0	0.469169	0.134048	0.871314	0.536193	0.0670241	0.335121	0	0.536193	3.21716	0.0670241	0
GCA_902525035	Ca. Indicimonas	0.137457	0.0687285	0.137457	0.137457	0.549828	0.0687285	0	0.0687285	0.0687285	0.0687285	0	0.274914	0	1.03093	0.549828	0.137457	0.343643	0.137457	0.687285	2.61168	0.0687285	0.0687285
GCA_902537325	Ca. Indicimonas	0.202566	0.0675219	0.135044	0.135044	0.742741	0.0675219	0	0.0675219	0.0675219	0	0.0675219	0.202566	0.135044	1.35044	0.270088	0.135044	0.607698	0.0675219	0.540176	2.90344	0.0675219	0
GCA_902540265	Ca. Indicimonas	0.204082	0.0680272	0.0680272	0.136054	0.884354	0.0680272	0	0.0680272	0	0.0680272	0	0.408163	0.136054	1.02041	0.47619	0.136054	0.408163	0.0680272	0.544218	2.65306	0.136054	0.0680272
GCA_902541215	Ca. Indicimonas	0.213523	0	0.0711744	0.0711744	0.569395	0	0	0	0	0	0	0.355872	0.0711744	1.28114	0.355872	0.213523	0.427046	0.0711744	0.427046	2.41993	0	0.0711744
GCA_902554185	Ca. Indicimonas	0.169062	0.0845309	0.0845309	0.0845309	1.0989	0	0	0.0845309	0.0845309	0	0.0845309	0.507185	0.0845309	0.845309	0.422654	0.169062	0.338123	0.0845309	0.591716	2.62046	0.0845309	0.0845309
GCA_902571865	Ca. Indicimonas	0.120192	0.0600962	0	0.120192	0.78125	0.0600962	0.0600962	0.0600962	0.0600962	0.0600962	0.0600962	0.300481	0.120192	1.38221	0.480769	0.120192	0.480769	0.120192	0.661058	2.70433	0.0600962	0.0600962
GCA_902573325	Ca. Indicimonas	0.19698	0.0656599	0.0656599	0.13132	0.722259	0.0656599	0	0.0656599	0.0656599	0.0656599	0.0656599	0.328299	0.0656599	0.984898	0.525279	0.13132	0.328299	0.0656599	0.590939	2.56074	0.0656599	0.0656599
GCA_902574475	Ca. Indicimonas	0.140944	0.0704722	0.0704722	0.140944	0.634249	0	0	0.0704722	0.0704722	0.0704722	0.0704722	0.211416	0	0.98661	0.563777	0.140944	0.422833	0.0704722	0.634249	2.60747	0.0704722	0.0704722
GCA_902575375	Ca. Indicimonas	0.168492	0.084246	0	0.084246	0.589722	0.084246	0	0.084246	0.084246	0	0	0.252738	0.084246	1.0952	0.252738	0.084246	0.505476	0	0.336984	2.69587	0	0.084246
GCA_902577905	Ca. Indicimonas	0.133333	0.0666667	0.0666667	0.0666667	0.733333	0.0666667	0	0.0666667	0	0.0666667	0.133333	0.2	0.0666667	1.06667	0.533333	0.0666667	0.4	0.133333	0.666667	2.53333	0.133333	0.0666667
GCA_902582755	Ca. Indicimonas	0.13289	0.0664452	0.0664452	0.13289	0.664452	0.0664452	0	0.0664452	0.0664452	0.0664452	0.13289	0.332226	0	1.06312	0.598007	0.13289	0.332226	0.13289	0.797342	2.59136	0.0664452	0.0664452
GCA_902584805	Ca. Indicimonas	0.209205	0.069735	0.069735	0.069735	0.767085	0.069735	0	0.069735	0.069735	0.069735	0	0.41841	0.069735	1.04603	0.41841	0.13947	0.41841	0	0.488145	2.51046	0	0.069735
GCA_902585605	Ca. Indicimonas	0.132714	0.066357	0.066357	0.132714	0.66357	0.066357	0	0.066357	0.066357	0.066357	0	0.265428	0.066357	1.19443	0.464499	0.132714	0.530856	0.132714	0.597213	2.72064	0.066357	0.066357
GCA_902588745	Ca. Indicimonas	0.191205	0.0637349	0.0637349	0.12747	0.701083	0.0637349	0	0.0637349	0.0637349	0	0.0637349	0.12747	0.0637349	1.21096	0.382409	0.12747	0.509879	0.12747	0.573614	2.7406	0.0637349	0.0637349
GCA_902595805	Ca. Indicimonas	0.144928	0.0724638	0.0724638	0.0724638	0.652174	0.0724638	0	0.0724638	0.0724638	0.0724638	0.144928	0.217391	0.0724638	1.15942	0.362319	0.144928	0.434783	0.0724638	0.507246	2.75362	0	0.0724638
GCA_902600225	Ca. Indicimonas	0.227273	0	0.0757576	0.0757576	0.454545	0.0757576	0	0	0	0.0757576	0.151515	0.227273	0	1.06061	0.530303	0.151515	0.378788	0	0.454545	2.5	0	0
GCA_902602885	Ca. Indicimonas	0.251889	0	0	0	0.671704	0.0839631	0	0.0839631	0	0.0839631	0.0839631	0.335852	0.0839631	1.00756	0.167926	0.167926	0.503778	0.167926	0.335852	1.93115	0	0.0839631
GCA_902612825	Ca. Indicimonas	0.211715	0.0705716	0.0705716	0.141143	0.705716	0.0705716	0	0	0.0705716	0.0705716	0.141143	0.282287	0.0705716	1.12915	0.494001	0.141143	0.211715	0.141143	0.635145	2.68172	0.0705716	0.0705716
GCA_902614085	Ca. Indicimonas	0.17741	0.0591366	0.118273	0.118273	0.768776	0.0591366	0	0.0591366	0.0591366	0.0591366	0.118273	0.295683	0.0591366	1.30101	0.295683	0.118273	0.532229	0.118273	0.473093	3.01597	0.0591366	0.0591366
GCA_902614375	Ca. Indicimonas	0.136986	0.0684932	0.0684932	0.136986	0.821918	0	0	0.0684932	0.0684932	0.0684932	0	0.342466	0.0684932	1.0274	0.273973	0.136986	0.479452	0.136986	0.410959	2.73973	0.0684932	0
GCA_902614395	Ca. Indicimonas	0.0722022	0.0722022	0	0.144404	0.866426	0.0722022	0	0.0722022	0.0722022	0.0722022	0.144404	0.361011	0.0722022	0.866426	0.433213	0.0722022	0.288809	0.144404	0.505415	2.52708	0.144404	0.0722022
GCA_902615625	Ca. Indicimonas	0.0734214	0	0.0734214	0.0734214	0.660793	0	0	0	0	0.0734214	0	0.367107	0	0.440529	0.220264	0.146843	0.146843	0.146843	0.440529	2.27606	0.146843	0.0734214
GCA_902615745	Ca. Indicimonas	0.130039	0.0650195	0.0650195	0.130039	0.780234	0.0650195	0	0.0650195	0.0650195	0	0.0650195	0.195059	0.0650195	1.10533	0.325098	0.130039	0.390117	0.130039	0.390117	2.86086	0	0.0650195
GCA_902618015	Ca. Indicimonas	0.201884	0.0672948	0.0672948	0	0.605653	0.0672948	0.0672948	0.0672948	0.0672948	0.0672948	0.201884	0.336474	0.0672948	1.21131	0.471063	0.13459	0.471063	0.13459	0.538358	2.89367	0.0672948	0.0672948
GCA_902620285	Ca. Indicimonas	0.205761	0.0685871	0.137174	0.137174	0.891632	0.0685871	0	0.0685871	0.0685871	0.0685871	0.137174	0.274348	0.0685871	1.16598	0.411523	0.137174	0.411523	0.137174	0.548697	3.01783	0.0685871	0.0685871
GCA_902620425	Ca. Indicimonas	0.190476	0	0.0634921	0.126984	0.825397	0.0634921	0	0.0634921	0.0634921	0.0634921	0.126984	0.31746	0.0634921	0.952381	0.444444	0.126984	0.380952	0.126984	0.571429	2.73016	0.0634921	0.0634921
GCA_902621165	Ca. Indicimonas	0.137552	0.0687758	0.0687758	0.137552	0.894085	0.0687758	0	0.0687758	0.0687758	0.0687758	0.0687758	0.343879	0.0687758	1.10041	0.343879	0.0687758	0.550206	0.137552	0.550206	3.16369	0.0687758	0.0687758
GCA_902621305	Ca. Indicimonas	0.19698	0	0.13132	0.13132	0.853578	0.0656599	0	0.0656599	0	0.0656599	0	0.393959	0.13132	1.05056	0.328299	0.13132	0.393959	0.13132	0.525279	2.88903	0.0656599	0.0656599
GCA_902621725	Ca. Indicimonas	0.205058	0.0683527	0.0683527	0.136705	0.888585	0.0683527	0	0.0683527	0.0683527	0.0683527	0.136705	0.273411	0.0683527	0.956938	0.410116	0.136705	0.410116	0.136705	0.546822	2.73411	0	0.0683527
GCA_902621855	Ca. Indicimonas	0.195312	0.0651042	0.0651042	0.130208	0.846354	0.0651042	0	0.0651042	0.0651042	0	0.0651042	0.390625	0.0651042	0.651042	0.455729	0.130208	0.325521	0.130208	0.651042	2.40885	0.0651042	0.0651042
GCA_902623255	Ca. Indicimonas	0.196592	0	0.0655308	0.131062	0.720839	0.0655308	0	0	0	0.0655308	0.0655308	0.131062	0.0655308	1.17955	0.524246	0.131062	0.393185	0.131062	0.720839	2.68676	0.0655308	0.0655308
GCA_902628835	Ca. Indicimonas	0.196592	0.0655308	0.0655308	0.131062	0.8519	0.0655308	0.0655308	0.0655308	0.0655308	0.131062	0.131062	0.458716	0.131062	0.78637	0.524246	0.0655308	0.327654	0.131062	0.720839	2.75229	0.0655308	0.0655308

[truncated: 1 more sheets: tcdb]
