# Supplementary material for: Niche differentiation within bacterial key-taxa in stratified surface waters of the Southern Pacific Gyre
Source: ISME J. 2024 Aug 3;18(1):wrae155. doi: 10.1093/ismejo/wrae155 (PMC11366302; doi:10.1093/ismejo/wrae155)
Supplement: suppl_wrae155 [file suppl_wrae155.zip › Table S8.xlsx]

## Sheet: Sheet1
Marine group	Accession	Genome	Location	clade	completeness	contamination	strain_heterogeneity	length	GC content	pred.prot	Source
SAR11	GCA_001180065.1	SCGC AAA795-L23	Red Sea	Ia	70.66	0	0	834822	0.271872	1029	UNIVERSITY OF CALIFORNIA - SAN DIEGO, Knight Lab, Department of Pediatrics, 9500 Gilman Dr, San Diego, CA, USA
SAR11	GCA_003209915.1	AG-430-E20	Atlantic Ocean	Ia	90.6	0	0	1183991	0.289596	1272	Berube et al. (2018)
SAR11	GCA_003212275.1	AG-447-N18	Atlantic Ocean	Ia	92.89	0	0	1120369	0.299279	1225	Berube et al. (2018)
SAR11	GCA_003212925.1	AG-430-P08	Atlantic Ocean	Ia	77.98	0.16	100	1017047	0.295758	883	Berube et al. (2018)
SAR11	GCA_003213155.1	AG-426-G02	Atlantic Ocean	Ia	86.75	0	0	1039357	0.293625	1135	Berube et al. (2018)
SAR11	GCA_003281045.1	AG-349-L23	South Pacific Ocean	Ia	71.43	0.95	50	912480	0.290413	973	Berube et al. (2018)
SAR11	GCA_003281725.1	AG-345-O09	South Pacific Ocean	Ia	77.59	0	0	912744	0.287795	999	Berube et al. (2018)
SAR11	GCA_003282055.1	AG-339-N18	South Pacific Ocean	Ia	54.11	0	0	649510	0.294772	744	Berube et al. (2018)
SAR11	GCA_003282825.1	AG-325-J17	South Pacific Ocean	Ia	83.92	0	0	977881	0.292918	1055	Berube et al. (2018)
SAR11	GCA_003282985.1	AG-325-E08	Pacific Ocean	Ia	88.94	0.47	0	1024954	0.291999	1102	Berube et al. (2018)
SAR11	GCA_001704055.1	GOM-A5	Atlantic Ocean	Ib	52.42	0.07	100	655485	0.290947	795	Tsementzi et al. (2016)
SAR11	GCA_001704065.1	GOM-A1	Atlantic Ocean	Ib	93.98	1.2	100	1330051	0.290187	1443	Tsementzi et al. (2016)
SAR11	GCA_003210025.1	AG-426-M19	Atlantic Ocean	Ib	84.59	0	0	1256227	0.298193	1349	Berube et al. (2018)
SAR11	GCA_003210095.1	AG-426-E17	Atlantic Ocean	Ib	100	0.11	0	1151069	0.280525	1214	Berube et al. (2018)
SAR11	GCA_003211555.1	AG-470-G21	Pacific Ocean	Ib	84.34	0	0	1113470	0.297547	1190	Berube et al. (2018)
SAR11	GCA_003213015.1	AG-430-F16	Atlantic Ocean	Ib	97.02	0	0	1108048	0.301886	1190	Berube et al. (2018)
SAR11	GCA_003213215.1	AG-426-A02	Atlantic Ocean	Ib	73.74	1.2	100	770013	0.29144	869	Berube et al. (2018)
SAR11	GCA_003280485.1	AG-359-O02	Atlantic Ocean	Ib	89.56	0	0	1098312	0.298122	1190	Berube et al. (2018)
SAR11	GCA_003282205.1	AG-337-G04	South Pacific Ocean	Ib	93.98	0	0	1330070	0.301322	1402	Berube et al. (2018)
SAR11	GCA_003282945.1	AG-325-E23	South Pacific Ocean	Ib	67.92	0	0	1159533	0.292089	1247	Berube et al. (2018)
SAR11	GCF_001179985.1	SCGC AAA795-F16	Red Sea	Ib	75.5	0	0	945491	0.284468	1072	UNIVERSITY OF CALIFORNIA - SAN DIEGO, Knight Lab, Department of Pediatrics, 9500 Gilman Dr, San Diego, CA, USA
SAR11	GCF_001180105.1	SCGC AAA795-M22	Red Sea	Ib	81.93	1.31	50	860157	0.293637	982	UNIVERSITY OF CALIFORNIA - SAN DIEGO, Knight Lab, Department of Pediatrics, 9500 Gilman Dr, San Diego, CA, USA
SAR11	GCA_963978655	UltraPac_01_subsample_3515D_bin_03	South Pacific Ocean gyre	IIIa	79.63	0	0	954177	0.277075	1047	This study
SAR11	GCA_963978585	UltraPac_01_subsample_3515G_bin_05	South Pacific Ocean gyre	IIIa	66.13	0	0	831923	0.286208	935	This study
SAR11	GCA_003209195.1	AG-470-E16	South Pacific Ocean	IIIa	69.26	0	0	968825	0.289	1065	Berube et al. (2018)
SAR11	GCA_003211835.1	AG-461-B04	South Pacific Ocean	IV	79.41	0.11	0	1103143	0.340959	1173	Berube et al. (2018)
SAR11	GCA_003282485.1	AG-333-C14	South Pacific Ocean	IV	82.15	0	0	1189654	0.33807	1247	Berube et al. (2018)
Refs
Berube PM et al., "Single cell genomes of Prochlorococcus, Synechococcus, and sympatric microbes from diverse marine environments.", Sci Data, 2018 Sep 4;5:180154
Tsementzi D et al., "SAR11 bacteria linked to ocean anoxia and nitrogen loss.", Nature, 2016 Aug 11;536(7615):179-83

## Sheet: Anaplerotic-CO2
genome	clade	Phosphoenolpyruvate carboxylase-PF00331	Pro_CA-PF00484	phosphoenolpyruvate carboxykinase (ATP)-TIGR00224
GCA_001180065	Ia	0.0971817	0	0
GCA_003209915	Ia	0.0786164	0	0
GCA_003212275	Ia	0	0	0
GCA_003212295	Ia	0	0	0
GCA_003213155	Ia	0	0	0
GCA_003281045	Ia	0	0	0
GCA_003281725	Ia	0.1001	0	0
GCA_003282055	Ia	0	0	0
GCA_003282825	Ia	0	0	0
GCA_003282985	Ia	0	0	0
GCA_001704055	Ib	0	0	0
GCA_001704065	Ib	0.0693001	0	0
GCA_003210025	Ib	0.074129	0	0
GCA_003210095	Ib	0.0823723	0	0
GCA_003211555	Ib	0.0840336	0	0
GCA_003213015	Ib	0	0	0
GCA_003213215	Ib	0	0	0
GCA_003280485	Ib	0.0840336	0	0
GCA_003282205	Ib	0.0713267	0	0
GCA_003282945	Ib	0	0	0
GCF_001179985	Ib	0.0932836	0	0
GCF_001180105	Ib	0	0	0
0.1_subsample.3515.D_bin.3	IIIa	0	0	0
0.1_subsample.3515.G_bin.5	IIIa	0	0	0
GCA_003209195	IIIa	0	0	0
GCA_003211835	IV	0	0.0852515	0
GCA_003282485	IV	0	0.0801925	0.0801925

## Sheet: creatine-sarcosine
		Creatinase	Sarcosine oxidase, delta subunit family	Creatinase_N_2	SO_alpha_A3	sarcosine oxidase, alpha subunit family	sarcosine oxidase, beta subunit family	sarcosine oxidase, delta subunit family	BHMT
genome	clade	PF01321	PF04267	PF16189	PF17806	TIGR01372	TIGR01373	TIGR01374	K00544
GCA_001180065	Ia	0	0.0971817	0.0971817	0	0.0971817	0.0971817	0.0971817	0
GCA_003209915	Ia	0	0.157233	0.0786164	0	0.157233	0.157233	0.0786164	0
GCA_003212275	Ia	0	0.0816327	0.0816327	0	0.0816327	0.0816327	0	0
GCA_003212295	Ia	0.11325	0.226501	0	0	0.11325	0.226501	0.11325	0.11325
GCA_003213155	Ia	0	0.176211	0	0	0.176211	0.176211	0.0881057	0
GCA_003281045	Ia	0.102775	0.20555	0	0	0.102775	0.20555	0.102775	0
GCA_003281725	Ia	0.1001	0.1001	0	0	0.1001	0.1001	0.1001	0
GCA_003282055	Ia	0	0.134409	0.134409	0	0.134409	0	0.134409	0
GCA_003282825	Ia	0.0947867	0.189573	0.0947867	0	0.189573	0.0947867	0.0947867	0
GCA_003282985	Ia	0.0907441	0.181488	0.0907441	0	0.0907441	0.181488	0.0907441	0
GCA_001704055	Ib	0	0.125786	0.125786	0	0.125786	0.125786	0.125786	0
GCA_001704065	Ib	0.0693001	0.1386	0	0	0.1386	0.1386	0.0693001	0
GCA_003210025	Ib	0.074129	0.148258	0.074129	0	0.148258	0.148258	0.074129	0
GCA_003210095	Ib	0.0823723	0.0823723	0.0823723	0	0.0823723	0.0823723	0.0823723	0
GCA_003211555	Ib	0	0.0840336	0.0840336	0	0.0840336	0.0840336	0	0
GCA_003213015	Ib	0.0840336	0.0840336	0.0840336	0	0.0840336	0.0840336	0.0840336	0
GCA_003213215	Ib	0.115075	0.115075	0.115075	0	0	0.115075	0.115075	0
GCA_003280485	Ib	0	0.0840336	0.0840336	0	0.0840336	0.0840336	0.0840336	0
GCA_003282205	Ib	0	0.142653	0.0713267	0	0.142653	0.142653	0.0713267	0.0713267
GCA_003282945	Ib	0.0801925	0.0801925	0.0801925	0	0.0801925	0.0801925	0.0801925	0
GCF_001179985	Ib	0.0932836	0.0932836	0.0932836	0	0.0932836	0.0932836	0.0932836	0
GCF_001180105	Ib	0	0.203666	0.101833	0	0.203666	0.203666	0.101833	0
0.1_subsample.3515.D_bin.3	IIIa	0	0	0.095511	0	0	0	0	0
0.1_subsample.3515.G_bin.5	IIIa	0	0	0	0	0	0	0	0
GCA_003209195	IIIa	0	0	0.0938967	0	0	0	0	0
GCA_003211835	IV	0.0852515	0.0852515	0	0.0852515	0.0852515	0.0852515	0.0852515	0.0852515
GCA_003282485	IV	0.0801925	0.160385	0	0.0801925	0.160385	0.160385	0.160385	0.0801925

## Sheet: dbCAN
genome	clade	AA2.hmm	AA3.hmm	AA3_2.hmm	AA4.hmm	CE11.hmm	CE14.hmm	CE4.hmm	GH1.hmm	GH103.hmm	GH109.hmm	GH13_18.hmm	GH23.hmm	GH3.hmm	GH63.hmm	GH73.hmm	GT11.hmm	GT111.hmm	GT15.hmm	GT17.hmm	GT19.hmm	GT2_Glycos_transf_2.hmm	GT25.hmm	GT26.hmm	GT28.hmm	GT30.hmm	GT4.hmm	GT41.hmm	GT51.hmm	GT7.hmm	GT75.hmm	GT8.hmm	GT81.hmm	GT83.hmm	GT9.hmm	PL12.hmm	PL5.hmm
GCA_001180065	Ia	0.0971817	0	0.0971817	0	0.0971817	0	0.0971817	0	0.0971817	0	0.0971817	0.0971817	0.0971817	0	0.0971817	0.194363	0.0971817	0	0.0971817	0.0971817	0.680272	0	0	0.0971817	0.0971817	0.485909	0	0	0	0	0	0.0971817	0.0971817	0.194363	0.0971817	0.0971817
GCA_003209915	Ia	0	0	0.0786164	0	0.0786164	0	0.0786164	0	0.0786164	0	0	0.0786164	0.0786164	0.0786164	0.0786164	0	0	0	0	0.0786164	0.471698	0	0	0.0786164	0.0786164	0.471698	0	0.0786164	0	0	0	0.0786164	0.0786164	0.235849	0	0
GCA_003212275	Ia	0.0816327	0	0.0816327	0.0816327	0.0816327	0.0816327	0.0816327	0	0.0816327	0	0.0816327	0.0816327	0.0816327	0	0.0816327	0	0	0	0.0816327	0.0816327	0.326531	0	0	0.0816327	0.0816327	0.326531	0.163265	0.0816327	0	0.0816327	0.0816327	0.0816327	0	0.244898	0	0
GCA_003212295	Ia	0	0	0.11325	0	0	0	0	0	0.11325	0	0	0.11325	0.11325	0	0	0	0	0	0.339751	0.11325	0.226501	0	0	0	0.11325	0.11325	0	0.11325	0	0	0.11325	0	0.11325	0.11325	0	0
GCA_003213155	Ia	0.0881057	0	0.0881057	0.0881057	0.0881057	0	0.0881057	0	0.0881057	0	0.0881057	0.0881057	0.0881057	0	0.0881057	0	0	0	0.0881057	0.0881057	0.176211	0	0.0881057	0.0881057	0.0881057	0.440529	0	0.0881057	0	0	0.0881057	0.0881057	0.0881057	0.176211	0	0
GCA_003281045	Ia	0.102775	0	0.102775	0	0	0	0.102775	0	0.102775	0	0.102775	0.102775	0.102775	0	0.102775	0	0	0	0.102775	0	0.20555	0	0	0	0.102775	0.308325	0.20555	0	0	0	0	0.102775	0	0.20555	0	0
GCA_003281725	Ia	0.1001	0	0.1001	0.1001	0	0	0.1001	0	0.1001	0	0	0.1001	0.1001	0	0	0	0	0	0.1001	0	0.2002	0	0	0.1001	0.1001	0.4004	0	0.1001	0	0	0.1001	0	0	0.3003	0	0
GCA_003282055	Ia	0	0	0	0	0.134409	0	0	0	0.134409	0	0.134409	0	0	0	0	0	0.134409	0	0.403226	0	0.134409	0	0	0	0	0.537634	0	0	0	0	0	0.134409	0	0.134409	0	0
GCA_003282825	Ia	0.0947867	0	0.0947867	0	0.0947867	0	0.0947867	0	0.0947867	0	0.0947867	0.0947867	0.0947867	0	0.0947867	0	0	0	0.0947867	0.0947867	0.28436	0	0	0.0947867	0.0947867	0.379147	0	0	0	0.0947867	0.0947867	0.0947867	0.0947867	0.28436	0	0
GCA_003282985	Ia	0.0907441	0	0	0.0907441	0.0907441	0	0	0	0.0907441	0	0	0.0907441	0	0	0	0	0	0	0.0907441	0.0907441	0.0907441	0	0	0.0907441	0.0907441	0.362976	0	0.0907441	0	0	0.0907441	0	0	0.272232	0	0
GCA_001704055	Ib	0	0	0.125786	0.125786	0	0	0	0	0.125786	0	0	0.125786	0	0	0.125786	0.125786	0	0	0.125786	0	0.628931	0	0	0	0	0.377358	0.125786	0	0	0	0	0	0.125786	0.125786	0	0
GCA_001704065	Ib	0	0.0693001	0.1386	0.0693001	0.0693001	0	0.0693001	0	0	0	0	0.0693001	0.0693001	0.0693001	0.0693001	0	0	0	0	0.0693001	0.3465	0	0	0.0693001	0.0693001	0.4158	0	0.0693001	0	0	0.0693001	0	0.0693001	0.1386	0	0
GCA_003210025	Ib	0	0	0.148258	0	0	0	0.074129	0	0.074129	0	0	0.074129	0.074129	0	0.074129	0	0	0	0	0.074129	0.296516	0	0	0	0.074129	0.296516	0.074129	0.074129	0.074129	0	0.074129	0	0.074129	0.148258	0	0
GCA_003210095	Ib	0	0.0823723	0.0823723	0.0823723	0.0823723	0	0.0823723	0	0.0823723	0	0.0823723	0.0823723	0.0823723	0	0.0823723	0	0.0823723	0	0.0823723	0.0823723	0.247117	0	0	0.0823723	0.0823723	0.576606	0.247117	0.0823723	0	0	0	0.0823723	0.164745	0.164745	0	0
GCA_003211555	Ib	0	0	0.168067	0.0840336	0.0840336	0	0.0840336	0	0	0	0	0	0.0840336	0.0840336	0.0840336	0.0840336	0	0	0	0.0840336	0.168067	0	0	0	0.0840336	0.252101	0.0840336	0.0840336	0	0	0.0840336	0	0.0840336	0.168067	0	0
GCA_003213015	Ib	0	0.0840336	0.0840336	0.0840336	0.0840336	0	0.0840336	0	0.0840336	0	0.0840336	0.0840336	0.0840336	0	0.0840336	0	0.168067	0	0.168067	0.0840336	0.588235	0	0	0.0840336	0.0840336	0.504202	0.168067	0.0840336	0	0	0	0.0840336	0.0840336	0.0840336	0	0
GCA_003213215	Ib	0	0.115075	0	0.115075	0.115075	0	0.115075	0	0	0	0	0.115075	0.115075	0	0.115075	0	0.115075	0	0.23015	0	0.460299	0	0	0	0.115075	0.460299	0.115075	0.115075	0	0	0	0	0.115075	0.23015	0	0
GCA_003280485	Ib	0	0	0.0840336	0.0840336	0.0840336	0	0.0840336	0	0	0	0	0.0840336	0.0840336	0	0.0840336	0.0840336	0	0	0	0.0840336	0.0840336	0	0	0.0840336	0.0840336	0.504202	0	0.0840336	0	0	0	0.0840336	0.0840336	0.252101	0	0
GCA_003282205	Ib	0	0	0.142653	0.0713267	0.0713267	0	0.0713267	0	0.0713267	0	0	0.0713267	0.0713267	0.0713267	0.0713267	0	0	0	0	0.0713267	0.142653	0	0	0.0713267	0.0713267	0.499287	0.0713267	0.0713267	0	0	0	0.0713267	0	0.142653	0	0
GCA_003282945	Ib	0	0	0.0801925	0	0	0.0801925	0.0801925	0	0.0801925	0	0	0.0801925	0.0801925	0.0801925	0.0801925	0	0	0	0	0.0801925	0.240577	0	0.0801925	0	0.0801925	0.160385	0	0.0801925	0	0	0	0.0801925	0.0801925	0.160385	0	0
GCF_001179985	Ib	0.0932836	0.0932836	0.0932836	0.0932836	0.0932836	0	0	0	0.0932836	0	0.0932836	0.0932836	0.0932836	0	0	0	0	0.0932836	0.0932836	0.0932836	0.466418	0	0	0	0	0.559701	0.186567	0	0	0	0	0.0932836	0	0.0932836	0.0932836	0
GCF_001180105	Ib	0.101833	0	0	0	0.101833	0	0.101833	0	0.101833	0	0	0.101833	0.101833	0	0	0	0.101833	0.101833	0.203666	0.101833	0.509165	0	0	0.101833	0.101833	0.509165	0.203666	0.101833	0	0	0	0	0.101833	0.203666	0	0
0.1_subsample.3515.D_bin.3	IIIa	0	0.095511	0.095511	0.095511	0.095511	0	0.095511	0	0.095511	0	0.095511	0.095511	0.095511	0	0.095511	0	0	0	0	0.095511	0	0	0	0.095511	0.095511	0.191022	0	0.095511	0	0	0	0.095511	0.095511	0.095511	0	0
0.1_subsample.3515.G_bin.5	IIIa	0	0.106952	0.106952	0.106952	0	0	0.106952	0	0	0	0.106952	0.106952	0	0	0.106952	0	0	0	0	0	0	0	0	0	0.106952	0.106952	0	0.106952	0	0	0	0.106952	0.106952	0.106952	0	0
GCA_003209195	IIIa	0	0.0938967	0.0938967	0.0938967	0.0938967	0	0.0938967	0	0	0	0	0	0.0938967	0	0.0938967	0	0	0	0	0	0.657277	0	0	0.0938967	0.0938967	0.0938967	0	0	0	0	0	0	0.0938967	0.0938967	0	0
GCA_003211835	IV	0	0	0.255754	0	0.0852515	0	0.0852515	0.0852515	0.0852515	0.0852515	0	0.0852515	0.0852515	0	0.0852515	0	0	0	0	0.0852515	0.0852515	0	0	0.0852515	0.0852515	0.0852515	0	0.0852515	0	0.0852515	0	0	0	0.170503	0	0
GCA_003282485	IV	0	0	0.240577	0	0.0801925	0	0.0801925	0.0801925	0	0	0	0.0801925	0.0801925	0	0.0801925	0	0	0	0	0	0.0801925	0	0	0.0801925	0.0801925	0.32077	0	0.0801925	0	0	0	0	0	0.160385	0	0

## Sheet: nitrogen
genome	clade	CN-hydrolase-PF00795	ammonium_transp-TIGR03644
GCA_001180065	Ia	0	0
GCA_003209915	Ia	0.0786164	0.0786164
GCA_003212275	Ia	0.0816327	0.0816327
GCA_003212295	Ia	0	0
GCA_003213155	Ia	0.0881057	0.0881057
GCA_003281045	Ia	0.20555	0.102775
GCA_003281725	Ia	0.2002	0.1001
GCA_003282055	Ia	0	0.134409
GCA_003282825	Ia	0	0.0947867
GCA_003282985	Ia	0	0.0907441
GCA_001704055	Ib	0.251572	0
GCA_001704065	Ib	0.1386	0.0693001
GCA_003210025	Ib	0.148258	0.074129
GCA_003210095	Ib	0.164745	0.0823723
GCA_003211555	Ib	0	0.0840336
GCA_003213015	Ib	0.168067	0.0840336
GCA_003213215	Ib	0	0.115075
GCA_003280485	Ib	0.168067	0.0840336
GCA_003282205	Ib	0.21398	0.0713267
GCA_003282945	Ib	0.160385	0.0801925
GCF_001179985	Ib	0	0.0932836
GCF_001180105	Ib	0	0
0.1_subsample.3515.D_bin.3	IIIa	0.095511	0.095511
0.1_subsample.3515.G_bin.5	IIIa	0.106952	0.106952
GCA_003209195	IIIa	0.0938967	0.0938967
GCA_003211835	IV	0.0852515	0.0852515
GCA_003282485	IV	0.160385	0

## Sheet: oxid-stress
genome	clade	AhpC-PF00578	glutathione-peroxidase-PF00255	KatG-TIGR00198	rubrerythrin-PF02915	bac-luciferase	SOD-Fe-N	uvra-TIGR00630	uvrb-TIGR00631	uvrc-TIGR00194	DNA-photolyase-PF00875	photolyase-DPRP-PF04244	DHQ-synthase-PF01761	glutaredoxin-PF00462	glutaredoxin-TIGR02181	thioredoxin-TIGR01068	thioredoxin_4-PF13462	thioredoxin-PF00085	PMSR-PF01625
GCA_001180065	Ia	0	0.0971817	0.0971817	0	0	0	0.0971817	0	0.0971817	0.0971817	0	0.0971817	0	0.0971817	0	0	0.0971817	0
GCA_003209915	Ia	0.0786164	0.0786164	0	0.0786164	0.0786164	0	0.0786164	0.0786164	0.0786164	0.0786164	0.0786164	0.0786164	0	0.0786164	0	0.0786164	0.0786164	0.0786164
GCA_003212275	Ia	0.0816327	0.0816327	0.0816327	0	0	0	0.0816327	0.0816327	0.0816327	0.0816327	0	0	0	0.0816327	0	0.0816327	0.0816327	0
GCA_003212295	Ia	0	0	0	0	0.11325	0	0.11325	0	0	0	0.11325	0	0	0.11325	0	0	0.11325	0
GCA_003213155	Ia	0.0881057	0.0881057	0.0881057	0	0	0	0.0881057	0	0	0	0.0881057	0.0881057	0.0881057	0.0881057	0	0.0881057	0	0.0881057
GCA_003281045	Ia	0	0.102775	0.102775	0	0	0	0.102775	0	0	0.102775	0	0.102775	0	0	0	0	0	0.102775
GCA_003281725	Ia	0.1001	0.1001	0.1001	0	0.1001	0	0.1001	0.1001	0.1001	0.1001	0.1001	0	0	0.1001	0	0.1001	0.1001	0.1001
GCA_003282055	Ia	0.134409	0.134409	0.134409	0	0	0	0.134409	0	0	0	0.134409	0.134409	0	0	0	0.268817	0.134409	0.134409
GCA_003282825	Ia	0.0947867	0.0947867	0.0947867	0	0.0947867	0	0.0947867	0.0947867	0.0947867	0.0947867	0.0947867	0.189573	0	0.0947867	0	0	0.0947867	0.0947867
GCA_003282985	Ia	0.0907441	0.0907441	0.0907441	0	0.0907441	0	0.0907441	0	0.0907441	0	0.0907441	0.0907441	0	0.0907441	0	0.0907441	0	0.0907441
GCA_001704055	Ib	0	0.125786	0	0	0	0	0	0	0	0	0.125786	0.125786	0	0	0.125786	0	0.125786	0
GCA_001704065	Ib	0.2079	0	0.0693001	0	0	0.0693001	0.0693001	0.0693001	0.0693001	0.0693001	0.0693001	0.0693001	0	0.0693001	0.0693001	0.0693001	0.0693001	0.0693001
GCA_003210025	Ib	0	0.074129	0	0	0	0	0.074129	0.074129	0	0	0.074129	0	0	0.074129	0	0.074129	0.074129	0
GCA_003210095	Ib	0.164745	0.0823723	0.0823723	0	0	0	0.0823723	0.0823723	0.0823723	0.0823723	0.0823723	0.0823723	0	0.0823723	0.0823723	0.0823723	0.0823723	0.0823723
GCA_003211555	Ib	0.0840336	0.0840336	0.0840336	0	0.0840336	0.0840336	0.0840336	0.0840336	0.0840336	0.0840336	0.0840336	0.0840336	0	0	0.0840336	0.0840336	0.0840336	0.0840336
GCA_003213015	Ib	0.252101	0.0840336	0.0840336	0	0	0	0.0840336	0.0840336	0.0840336	0	0.0840336	0.0840336	0	0.0840336	0.0840336	0.0840336	0.0840336	0.0840336
GCA_003213215	Ib	0.115075	0	0.115075	0	0	0	0.115075	0.115075	0.115075	0.115075	0.115075	0	0	0.115075	0	0.115075	0	0.115075
GCA_003280485	Ib	0.168067	0	0	0.0840336	0	0	0	0	0.0840336	0	0.0840336	0.0840336	0.0840336	0.0840336	0.0840336	0	0.0840336	0.0840336
GCA_003282205	Ib	0.142653	0.0713267	0.0713267	0	0.142653	0	0.0713267	0.0713267	0.0713267	0.0713267	0.0713267	0	0	0.0713267	0.0713267	0.0713267	0.0713267	0.142653
GCA_003282945	Ib	0.0801925	0.0801925	0	0	0	0.0801925	0.0801925	0.0801925	0.0801925	0.0801925	0.0801925	0.0801925	0.0801925	0.0801925	0.0801925	0.0801925	0.0801925	0.160385
GCF_001179985	Ib	0.186567	0.0932836	0	0	0	0	0.0932836	0	0	0.0932836	0.0932836	0	0	0.0932836	0.0932836	0	0.0932836	0.0932836
GCF_001180105	Ib	0.203666	0	0.101833	0	0	0	0.101833	0	0	0	0.101833	0.101833	0.101833	0.101833	0.101833	0.101833	0.101833	0
0.1_subsample.3515.D_bin.3	IIIa	0.095511	0.095511	0	0	0	0.095511	0.095511	0.095511	0.095511	0	0.095511	0	0	0	0	0.095511	0.095511	0.095511
0.1_subsample.3515.G_bin.5	IIIa	0.106952	0.106952	0	0	0	0.106952	0.106952	0.106952	0.106952	0	0.106952	0.106952	0	0	0	0.106952	0.106952	0
GCA_003209195	IIIa	0.0938967	0.0938967	0	0	0	0.0938967	0	0.0938967	0.0938967	0	0.0938967	0.0938967	0.0938967	0.0938967	0.0938967	0.0938967	0.0938967	0.0938967
GCA_003211835	IV	0.0852515	0	0	0.0852515	0.0852515	0	0.0852515	0.0852515	0.0852515	0.0852515	0	0.0852515	0	0.0852515	0.0852515	0.0852515	0.0852515	0.0852515
GCA_003282485	IV	0.160385	0.0801925	0	0.0801925	0	0	0.0801925	0.0801925	0.0801925	0.0801925	0.0801925	0.0801925	0	0.0801925	0.0801925	0.0801925	0.0801925	0.160385

## Sheet: energy
genome	clade	bac-rhodopsin-PF01036	15-cis-phytoene_synthase-PF00494	beta-carot-dioxyg-PF15461	lycopene_cyclase-PF05834	phytoene_desaturase-TIGR02734	beta-carotene-15-15-dioxygenase-PF15461
GCA_001180065	Ia	0	0.0971817	0.0971817	0.0971817	0.0971817	0.0971817
GCA_003209915	Ia	0.0786164	0.0786164	0.0786164	0.0786164	0.0786164	0.0786164
GCA_003212275	Ia	0.0816327	0.0816327	0.0816327	0.0816327	0.0816327	0.0816327
GCA_003212295	Ia	0.11325	0.11325	0.11325	0.11325	0.11325	0.11325
GCA_003213155	Ia	0.0881057	0.0881057	0	0.0881057	0.0881057	0
GCA_003281045	Ia	0	0	0	0	0	0
GCA_003281725	Ia	0	0.1001	0.1001	0.1001	0.1001	0.1001
GCA_003282055	Ia	0	0.134409	0	0	0.134409	0
GCA_003282825	Ia	0.0947867	0	0	0	0	0
GCA_003282985	Ia	0.0907441	0.0907441	0.0907441	0.0907441	0.0907441	0.0907441
GCA_001704055	Ib	0.125786	0	0	0	0	0
GCA_001704065	Ib	0.0693001	0.0693001	0.0693001	0.0693001	0.0693001	0.0693001
GCA_003210025	Ib	0.074129	0.074129	0.074129	0.074129	0.074129	0.074129
GCA_003210095	Ib	0.0823723	0.0823723	0.0823723	0.0823723	0.0823723	0.0823723
GCA_003211555	Ib	0.0840336	0.0840336	0.0840336	0.0840336	0.0840336	0.0840336
GCA_003213015	Ib	0.0840336	0.0840336	0.0840336	0.0840336	0.0840336	0.0840336
GCA_003213215	Ib	0.115075	0.115075	0.115075	0.115075	0.115075	0.115075
GCA_003280485	Ib	0.0840336	0.0840336	0.0840336	0.0840336	0.0840336	0.0840336
GCA_003282205	Ib	0.0713267	0	0	0	0.0713267	0
GCA_003282945	Ib	0.0801925	0.0801925	0.0801925	0.0801925	0.0801925	0.0801925
GCF_001179985	Ib	0	0	0	0	0	0
GCF_001180105	Ib	0.101833	0.101833	0.101833	0.101833	0.101833	0.101833
0.1_subsample.3515.D_bin.3	IIIa	0.095511	0.095511	0.095511	0.095511	0.095511	0.095511
0.1_subsample.3515.G_bin.5	IIIa	0.106952	0.106952	0.106952	0.106952	0.106952	0.106952
GCA_003209195	IIIa	0.0938967	0.0938967	0.0938967	0.0938967	0.0938967	0.0938967
GCA_003211835	IV	0.0852515	0	0	0	0	0
GCA_003282485	IV	0.0801925	0	0	0	0	0

## Sheet: phosphonate
genome	clade	Phosphoenolpyruvate mutase (TIGR02320)	Phosphonopyruvate decarboxylase (TIGR03297)	C-P lyase PhnK (TIGR02323)	C-P lyase PhnL (TIGR02324)	C-P lyase PhnH (TIGR03292)	C-P lyase PhnG (TIGR03293)	C-P lyase PhnJ (PF06007)
GCA_001180065	Ia	0	0	0	0	0	0	0
GCA_003209915	Ia	0	0	0.0786164	0.0786164	0.0786164	0.0786164	0.0786164
GCA_003212275	Ia	0.0816327	0.0816327	0	0	0	0	0
GCA_003212925	Ia	0	0	0	0	0	0	0
GCA_003213155	Ia	0	0	0	0	0	0	0
GCA_003281045	Ia	0	0	0	0	0	0	0
GCA_003281725	Ia	0.1001	0.1001	0	0	0	0	0
GCA_003282055	Ia	0	0	0	0	0	0	0
GCA_003282825	Ia	0	0	0	0	0	0	0
GCA_003282985	Ia	0.0907441	0.0907441	0	0	0	0	0
GCA_001704055	Ib	0	0	0	0	0	0	0
GCA_001704065	Ib	0	0	0	0	0	0	0
GCA_003210025	Ib	0	0	0	0	0	0	0
GCA_003210095	Ib	0	0	0	0	0	0	0
GCA_003211555	Ib	0	0	0	0	0	0	0
GCA_003213015	Ib	0	0	0	0	0	0	0
GCA_003213215	Ib	0	0	0	0	0	0	0
GCA_003280485	Ib	0	0	0	0	0	0	0
GCA_003282205	Ib	0	0	0	0	0	0	0
GCA_003282945	Ib	0	0	0	0	0	0	0
GCF_001179985	Ib	0	0	0	0	0	0	0
GCF_001180105	Ib	0	0	0	0	0	0	0
0.1_subsample.3515.D_bin.3	IIIa	0	0	0	0	0	0	0
0.1_subsample.3515.G_bin.5	IIIa	0	0	0	0	0	0	0
GCA_003209195	IIIa	0	0	0	0	0	0	0
GCA_003211835	IV	0	0	0	0	0	0	0
GCA_003282485	IV	0	0	0	0	0	0	0

## Sheet: sulfatases
genome	clade	sulfatases (PF00884)
GCA_001180065	Ia	0
GCA_003209915	Ia	0
GCA_003212275	Ia	0
GCA_003212295	Ia	0
GCA_003213155	Ia	0
GCA_003281045	Ia	0
GCA_003281725	Ia	0
GCA_003282055	Ia	0
GCA_003282825	Ia	0
GCA_003282985	Ia	0
GCA_001704055	Ib	0
GCA_001704065	Ib	0
GCA_003210025	Ib	0.074129
GCA_003210095	Ib	0
GCA_003211555	Ib	0.0840336
GCA_003213015	Ib	0
GCA_003213215	Ib	0
GCA_003280485	Ib	0.0840336
GCA_003282205	Ib	0.0713267
GCA_003282945	Ib	0.0801925
GCF_001179985	Ib	0
GCF_001180105	Ib	0
0.1_subsample.3515.D_bin.3	IIIa	0
0.1_subsample.3515.G_bin.5	IIIa	0.106952
GCA_003209195	IIIa	0.0938967
GCA_003211835	IV	0.0852515
GCA_003282485	IV	0.0801925

## Sheet: transporters
genome	clade	ABC2_membrane-PF01061	ABC-3-PF00950	ABC_membrane-PF00664	Bmp-PF02608	BPD_transp_2-PF02653	MlaC-PF05494	OpuAC	SbmA_BacA-PF05992	ZnuA-PF01297	peripla_bp_4-PF13407	peripla_bp_6-PF13458	BPD_trans_1-PF00528	SBP_bac_1-PF01547	SBP_bac_3-PF00497	SBP_bac_5-PF00496	SBP_bac_6-PF13343	SBP_bac_8-PF13416	ABC_tran-PF00005	polyamine-TIGR01187	DctP-PF03480 (TRAP)
GCA_001180065	Ia	0	0	0.194363	0	0.388727	0	0.0971817	0.0971817	0	0	0	0.485909	0	0.194363	0	0	0	1.16618	0	0.0971817
GCA_003209915	Ia	0.0786164	0.0786164	0.0786164	0	0.393082	0.0786164	0.157233	0.0786164	0.0786164	0.0786164	0.0786164	0.393082	0.0786164	0.157233	0	0	0	2.04403	0	0.157233
GCA_003212275	Ia	0	0.0816327	0.0816327	0	0.326531	0.0816327	0	0.0816327	0.0816327	0.0816327	0	0.0816327	0.0816327	0.163265	0	0	0.0816327	0.897959	0	0.326531
GCA_003212295	Ia	0	0.11325	0.11325	0	0.453001	0	0.11325	0	0.11325	0	0.11325	0.453001	0	0.339751	0	0	0.11325	1.47225	0.11325	0.339751
GCA_003213155	Ia	0.0881057	0.0881057	0.0881057	0	0.264317	0	0.0881057	0.0881057	0.0881057	0.0881057	0.0881057	0.440529	0.0881057	0.176211	0	0	0.176211	1.23348	0	0.352423
GCA_003281045	Ia	0.102775	0.102775	0	0	0.513875	0	0.102775	0.102775	0.102775	0.102775	0	0.4111	0.102775	0.20555	0	0	0.20555	1.74717	0.102775	0.20555
GCA_003281725	Ia	0.1001	0.1001	0.1001	0	0.600601	0.1001	0	0.1001	0.1001	0	0.2002	0.3003	0	0.3003	0	0	0	1.9019	0.1001	0.2002
GCA_003282055	Ia	0	0.134409	0	0	0	0	0	0.134409	0	0	0.134409	0.268817	0	0.268817	0	0	0	0.94086	0	0.403226
GCA_003282825	Ia	0.0947867	0.0947867	0.0947867	0	0.379147	0.0947867	0	0.0947867	0.0947867	0	0.189573	0.28436	0	0.189573	0	0	0	1.13744	0.0947867	0.379147
GCA_003282985	Ia	0.0907441	0.181488	0.0907441	0	0.362976	0.0907441	0	0.0907441	0.0907441	0	0.0907441	0.272232	0	0.181488	0	0	0	1.36116	0.0907441	0.272232
GCA_001704055	Ib	0	0.125786	0	0.125786	0.628931	0.125786	0.125786	0.125786	0.125786	0	0	0.377358	0	0	0	0	0	1.63522	0	0.125786
GCA_001704065	Ib	0.0693001	0.0693001	0.0693001	0.0693001	0.554401	0.0693001	0.1386	0.0693001	0.0693001	0.0693001	0.0693001	0.693001	0	0.1386	0.1386	0.0693001	0.2079	2.2869	0.0693001	0.4851
GCA_003210025	Ib	0	0.0988142	0	0	0.197628	0.0988142	0.0988142	0.0988142	0.0988142	0.148258	0.074129	0.667161	0	0.148258	0	0	0	2.14974	0.074129	0.444774
GCA_003210095	Ib	0.0823723	0.0823723	0.0823723	0	0	0.0823723	0	0.0823723	0.0823723	0	0	0.164745	0	0.164745	0	0	0.0823723	0.988468	0.0823723	0.329489
GCA_003211555	Ib	0.0840336	0.0840336	0.0840336	0.0840336	0.420168	0.0840336	0.168067	0.0840336	0.0840336	0.0840336	0	0.588235	0	0.0840336	0.168067	0	0	1.76471	0	0.588235
GCA_003213015	Ib	0.0840336	0.0840336	0.0840336	0	0	0.0840336	0	0.0840336	0.0840336	0	0	0.168067	0	0.168067	0	0	0.0840336	1.09244	0.0840336	0.336134
GCA_003213215	Ib	0	0	0.115075	0	0	0.115075	0	0	0	0	0	0.23015	0	0.23015	0	0	0.115075	0.690449	0.115075	0.345224
GCA_003280485	Ib	0.0840336	0.0840336	0.0840336	0.0840336	0.252101	0	0.0840336	0	0.0840336	0	0.0840336	0.336134	0	0.168067	0.0840336	0	0.0840336	1.93277	0	0.672269
GCA_003282205	Ib	0.0713267	0.0713267	0.0713267	0.0713267	0.499287	0.0713267	0.21398	0.0713267	0.0713267	0.0713267	0.0713267	1.14123	0.0713267	0.142653	0.21398	0.0713267	0.0713267	2.35378	0	0.570613
GCA_003282945	Ib	0.160385	0.0801925	0.0801925	0.0801925	0.400962	0	0.240577	0.0801925	0.0801925	0.0801925	0	0.882117	0.0801925	0.160385	0.0801925	0	0.0801925	2.24539	0.0801925	0.400962
GCF_001179985	Ib	0.0932836	0.0932836	0	0	0.186567	0.0932836	0	0.0932836	0.0932836	0	0.0932836	0.373134	0	0.279851	0	0	0.0932836	1.30597	0.0932836	0.279851
GCF_001180105	Ib	0.101833	0.101833	0	0	0	0	0	0	0.101833	0	0	0.305499	0	0.203666	0	0	0	1.01833	0	0.203666
0.1_subsample.3515.D_bin.3	IIIa	0	0.095511	0.191022	0	0	0.095511	0.095511	0.095511	0.095511	0	0	0.095511	0	0.095511	0	0.095511	0	1.14613	0	0.191022
0.1_subsample.3515.G_bin.5	IIIa	0.106952	0	0.213904	0	0	0.106952	0.106952	0.106952	0	0	0	0.106952	0	0.106952	0	0.106952	0	1.17647	0	0.213904
GCA_003209195	IIIa	0.0938967	0	0.187793	0	0	0.0938967	0.0938967	0.0938967	0.0938967	0	0	0.0938967	0	0.0938967	0	0.0938967	0	0.938967	0	0.28169
GCA_003211835	IV	0.170503	0.0852515	0.0852515	0	0	0	0.170503	0.0852515	0.0852515	0	0	0.426257	0	0.0852515	0	0.0852515	0.170503	1.19352	0.170503	0
GCA_003282485	IV	0.160385	0.0801925	0.0801925	0	0.160385	0.0801925	0.160385	0.0801925	0.0801925	0	0.160385	0.400962	0	0.160385	0	0.0801925	0.240577	1.44346	0.160385	0

[truncated: 1 more sheets: tcdb]
