# Supplementary material for: Niche differentiation within bacterial key-taxa in stratified surface waters of the Southern Pacific Gyre
Source: ISME J. 2024 Aug 3;18(1):wrae155. doi: 10.1093/ismejo/wrae155 (PMC11366302; doi:10.1093/ismejo/wrae155)
Supplement: suppl_wrae155 [file suppl_wrae155.zip › Table S9.xlsx]

## Sheet: Sheet1
Marine group	Accession	Genome	Location	completeness	contamination	strain_heterogeneity	length	GC content	pred.prot	Source
SAR116	GCA_963972915	UltraPac_01_subsample_2_3515G_bin_12	South Pacific gyre	97.27	1.89	100	2558315	0.564735	2753	This study
SAR116	GCA_963978765	UltraPac_3515F_bin_45	South Pacific gyre	92.52	0.87	0	2088105	0.298499	2084	This study
SAR116	GCA_000384615.1	SCGC AAA536-G10	Mediterranean Sea	79.44	1.88	40	2161697	0.314143	2302	Ramunas Stepanauskas, DOE Joint Genome Institute, CA, USA
SAR116	GCA_003278095.1	AG-390-L20	South Pacific Ocean	90.02	0	0	2226049	0.310599	2299	Berube et al. (2018)
SAR116	GCA_003279355.1	AG-335-N04	South Pacific Ocean	61.77	0.14	0	1399110	0.317377	1500	Berube et al. (2018)
SAR116	GCA_003282145.1	AG-337-N21	South Pacific Ocean	80.09	0	0	2044868	0.310663	2149	Berube et al. (2018)
SAR116	GCA_003282435.1	AG-335-B03	South Pacific Ocean	60.34	0	0	1450431	0.319287	1487	Berube et al. (2018)
SAR116	GCA_003282885.1	AG-325-F22	South Pacific Ocean	63.18	0.08	0	1601065	0.311392	1699	Berube et al. (2018)
SAR116	GCA_003283875.1	AG-321-A13	South Pacific Ocean	57.64	0.43	0	1415538	0.320729	1468	Berube et al. (2018)
Refs.
Berube PM et al., "Single cell genomes of Prochlorococcus, Synechococcus, and sympatric microbes from diverse marine environments.", Sci Data, 2018 Sep 4;5:180154

## Sheet: anaplerotic-CO
genome	phosphoenolpyruvate carboxykinase (ATP)-TIGR00224
0.1_subsample.2_3515.G_bin.12	0
3515_F_bin.45	0
GCA_000384615	0.0434405
GCA_003278095	0.0434972
GCA_003279355	0
GCA_003282145	0.0465333
GCA_003282435	0
GCA_003282885	0
GCA_003283875	0

## Sheet: creatine-sarcosine
	PF04267	PF16189	PF17806	TIGR01372	TIGR01373
genome	Sarcosine oxidase, delta subunit family	Creatinase_N_2	SO_alpha_A3	sarcosine oxidase, alpha subunit family	sarcosine oxidase, beta subunit family
0.1_subsample.2_3515.G_bin.12	0.072648	0.036324	0.072648	0.072648	0.072648
3515_F_bin.45	0.0959693	0.0479846	0.0959693	0.0479846	0.0959693
GCA_000384615	0.0434405	0.0434405	0.0434405	0.0434405	0.0434405
GCA_003278095	0.0434972	0.0434972	0.0434972	0.0434972	0.0434972
GCA_003279355	0	0.0666667	0	0	0
GCA_003282145	0.0465333	0.0465333	0.0465333	0.0465333	0.0465333
GCA_003282435	0	0.0672495	0	0	0
GCA_003282885	0.0588582	0	0.0588582	0.0588582	0.0588582
GCA_003283875	0	0.0681199	0	0	0

## Sheet: dbCAN
genome	pred.prot.	AA2.hmm	AA3_2.hmm	AA4.hmm	AA5.hmm	AA7.hmm	CE1.hmm	CE11.hmm	CE14.hmm	CE4.hmm	GH103.hmm	GH109.hmm	GH13_18.hmm	GH23.hmm	GH42.hmm	GH63.hmm	GH73.hmm	GH84.hmm	GT10.hmm	GT11.hmm	GT19.hmm	GT2_Glycos_transf_2.hmm	GT25.hmm	GT28.hmm	GT30.hmm	GT4.hmm	GT41.hmm	GT51.hmm	GT81.hmm	GT83.hmm	GT9.hmm	PL12_3.hmm	PL5.hmm
0.1_subsample.2_3515.G_bin.12	2753	0	0.290592	0.145296	0	0	0.036324	0.036324	0	0.072648	0.036324	0.072648	0	0.036324	0.036324	0.036324	0.036324	0	0	0	0.036324	0.036324	0	0.036324	0.036324	0.108972	0	0.036324	0	0.072648	0.036324	0	0
3515_F_bin.45	2084	0.0479846	0.239923	0.0479846	0	0	0	0.0479846	0.0959693	0.0479846	0.0479846	0	0	0.0479846	0	0.0479846	0.0479846	0.0479846	0	0.0479846	0.0479846	0.239923	0	0.0479846	0.0479846	0.335893	0	0.0479846	0	0.0959693	0.0479846	0.0479846	0
GCA_000384615	2302	0.0434405	0.130321	0.086881	0.0434405	0.0434405	0.0434405	0.0434405	0.0434405	0.0434405	0.0434405	0.0434405	0.0434405	0.0434405	0	0	0.0434405	0	0	0	0.0434405	0.173762	0	0.0434405	0.0434405	0.217202	0.173762	0.0434405	0.0434405	0.0434405	0	0	0
GCA_003278095	2299	0	0.173989	0.0869943	0	0	0.0434972	0.0434972	0.0434972	0.0434972	0.0434972	0.0434972	0.0434972	0.0869943	0	0	0.0434972	0.0434972	0	0	0.0434972	0.130492	0	0.0434972	0.0434972	0.260983	0.0434972	0.0434972	0.0434972	0.0869943	0	0	0
GCA_003279355	1500	0	0.133333	0.133333	0	0	0	0.0666667	0	0	0.0666667	0.0666667	0	0	0	0	0	0	0	0	0.0666667	0	0	0.0666667	0.0666667	0	0	0	0	0	0	0	0
GCA_003282145	2149	0	0.186133	0.0930665	0	0.0465333	0.0465333	0.0465333	0	0.0465333	0	0	0.0465333	0.0465333	0	0	0.0465333	0.0465333	0	0	0.0465333	0.186133	0	0.0465333	0.0465333	0.186133	0.0930665	0.0465333	0.0465333	0.0465333	0	0	0.0465333
GCA_003282435	1487	0	0.201748	0	0	0	0.0672495	0.0672495	0.0672495	0	0.0672495	0.0672495	0	0.0672495	0	0	0	0.0672495	0	0	0.0672495	0.134499	0	0.0672495	0	0.134499	0.134499	0.0672495	0	0.0672495	0.0672495	0	0
GCA_003282885	1699	0	0.235433	0.117716	0	0	0.0588582	0.0588582	0.0588582	0.0588582	0	0	0.0588582	0.0588582	0	0	0.0588582	0.0588582	0	0	0.0588582	0.117716	0.0588582	0.0588582	0.0588582	0.176574	0.117716	0	0.0588582	0.0588582	0	0	0
GCA_003283875	1468	0.0681199	0.13624	0	0	0	0.0681199	0.0681199	0	0.0681199	0	0	0	0	0	0	0.0681199	0.0681199	0.0681199	0	0	0.0681199	0	0.0681199	0	0.13624	0	0	0	0.0681199	0	0	0

## Sheet: oxid-stress
genome	AhpC-PF00578	glutathione-peroxidase-PF00255	KatG-TIGR00198	rubrerythrin-PF02915	bac-luciferase	SOD_Fe_N	uvra-TIGR00630	uvrb-TIGR00631	uvrc-TIGR00194	DNA-photolyase-PF00875	photolyase-DPRP-PF04244	thioredoxin_4-PF13462	thioredoxin-PF00085	thioredoxin-TIGR01068	glutaredoxin-PF00462	glutaredoxin-TIGR02181	PMSR-PF01625	DHQ-synthase-TIGR01357
0.1_subsample.2_3515.G_bin.12	0.072648	0.036324	0.036324	0	0.108972	0.036324	1	1	1	0.072648	0.036324	0.072648	0.072648	0.036324	0.036324	0.036324	0.036324	0.036324
3515_F_bin.45	0.0959693	0.0479846	0.0479846	0.0479846	0	0.0479846	1	1	1	0.0479846	0.0479846	0.0959693	0.0959693	0.0959693	0	0	0.0959693	0.0479846
GCA_000384615	0.0434405	0.0434405	0.0434405	0	0.217202	0.0434405	1	1	1	0	0	0.0434405	0.086881	0.086881	0	0	0.0434405	0
GCA_003278095	0.0434972	0.0434972	0.0434972	0	0.173989	0.0434972	1	1	1	0.0869943	0	0.0434972	0.0434972	0.0434972	0	0.0434972	0.0869943	0.0434972
GCA_003279355	0	0.0666667	0.0666667	0	0.266667	0	0	1	1	0.133333	0	0.0666667	0.0666667	0.0666667	0	0.0666667	0.133333	0.0666667
GCA_003282145	0.0465333	0.0465333	0.0465333	0	0.1396	0.0465333	1	1	1	0.0930665	0.0465333	0.0465333	0.0930665	0.0930665	0	0.0465333	0.0930665	0.0465333
GCA_003282435	0.0672495	0	0.0672495	0	0.201748	0	1	1	1	0.0672495	0	0	0.134499	0.134499	0	0	0.0672495	0
GCA_003282885	0	0	0	0	0.176574	0.0588582	0	1	1	0.0588582	0.0588582	0.0588582	0.117716	0.117716	0	0	0.117716	0.0588582
GCA_003283875	0	0	0.0681199	0	0.20436	0.0681199	0	1	1	0.13624	0	0.0681199	0.0681199	0.0681199	0	0.0681199	0.13624	0.0681199

## Sheet: nitrogen
genome	CN-hydrolase-PF00795	ammonium_transp-TIGR03644	Cyanate_lyase-PF02560	urease_alpha-TIGR01792	urease_beta-TIGR00192	urease_gamma-TIGR00193
0.1_subsample.2_3515.G_bin.12	0.072648	0	0	0.036324	0.072648	0.072648
3515_F_bin.45	0.0959693	0	0	0.0479846	0.0479846	0.0479846
GCA_000384615	0.086881	0.0434405	0	0.0434405	0.0434405	0.0434405
GCA_003278095	0.130492	0.0434972	0	0.0434972	0.0434972	0.0434972
GCA_003279355	0.133333	0.0666667	0.133333	0	0	0
GCA_003282145	0.1396	0.0465333	0	0.0465333	0.0465333	0.0465333
GCA_003282435	0.0672495	0.0672495	0	0	0	0
GCA_003282885	0.117716	0.0588582	0	0.0588582	0.0588582	0.0588582
GCA_003283875	0.20436	0.0681199	0	0	0	0

## Sheet: energy
genome	bac-rhodopsin-PF01036	15-cis-phytoene_synthase-PF00494	lycopene_cyclase-PF05834	phytoene_desaturase-TIGR02734	beta-carot-dioxyg-PF15461
0.1_subsample.2_3515.G_bin.12	0.036324	0.036324	0.036324	0.036324	0.036324
3515_F_bin.45	0.0479846	0.0479846	0.0479846	0.0479846	0.0479846
GCA_000384615	0.0434405	0.0434405	0.0434405	0.0434405	0.0434405
GCA_003278095	0.0434972	0.0434972	0.0434972	0.0434972	0.0434972
GCA_003279355	0.0666667	0.0666667	0.0666667	0.0666667	0.0666667
GCA_003282145	0.0465333	0.0465333	0.0465333	0.0465333	0.0465333
GCA_003282435	0	0	0	0	0
GCA_003282885	0.0588582	0	0	0.0588582	0
GCA_003283875	0	0	0	0	0

## Sheet: phosphonate
genome	Phosphoenolpyruvate mutase (TIGR02320)	Phosphonopyruvate decarboxylase (TIGR03297)	C-P lyase PhnJ (PF06007)	C-P lyase PhnK (TIGR02323)	C-P lyase PhnL (TIGR02324)	C-P lyase PhnH (TIGR03292)	C-P lyase PhnG (TIGR03293)
0.1_subsample.2_3515.G_bin.12	0	0	0	0	0	0	0
3515_F_bin.45	0	0	0	0	0	0	0
GCA_000384615	0	0	0.0434405	0.0434405	0.0434405	0.0434405	0.0434405
GCA_003278095	0	0	0.0434972	0.0434972	0.0434972	0.0434972	0.0434972
GCA_003279355	0	0	0	0	0	0	0
GCA_003282145	0.0465333	0.0465333	0	0	0	0	0
GCA_003282435	0	0	0	0	0	0	0
GCA_003282885	0	0	0	0	0	0	0
GCA_003283875	0	0	0	0	0	0	0

## Sheet: sulfatases
genome	sulfatases (PF00884)
0.1_subsample.2_3515.G_bin.12	0.108972
3515_F_bin.45	0.335893
GCA_000384615	0.0434405
GCA_003278095	0
GCA_003279355	0
GCA_003282145	0
GCA_003282435	0.201748
GCA_003282885	0
GCA_003283875	0

## Sheet: transporters
genome	BPD_tran_1	ABC2_membrane-PF01061	ABC-3-PF00950	ABC_membrane-PF00664	Bmp-PF02608	BPD_transp_2-PF02653	MlaC-PF05494	OpuAC-PF04069	SbmA_BacA-PF05992	ZnuA-PF01297	peripla_bp_1-PF00532	peripla_bp_2-PF01497	peripla_bp_3-PF13377	peripla_bp_4-PF13407	peripla_bp_6-PF13458	SBP_bac_11-PF13531	SBP_bac_1-PF01547	SBP_bac_3-PF00497	SBP_bac_5-PF00496	SBP_bac_8-PF13416	ABC_tran-PF00005	polyam-TIGR01187	DctP-PF03480 (TRAP)
0.1_subsample.2_3515.G_bin.12	0.617508	0.036324	0	0.108972	0.108972	0.653832	0.036324	0.072648	0.036324	0	0.108972	0	0.108972	0.145296	0.290592	0	0.108972	0.072648	0.18162	0.217944	2.39738	0.108972	0.108972
3515_F_bin.45	0.71977	0.0959693	0.0479846	0.0479846	0.0959693	0.575816	0.0479846	0	0.0479846	0.0479846	0.0479846	0	0.143954	0	0.191939	0	0	0.0959693	0.335893	0.0959693	2.59117	0.0479846	0.431862
GCA_000384615	0.564726	0.086881	0.0434405	0.086881	0.0434405	0.434405	0.0434405	0.0434405	0.0434405	0.0434405	0	0	0.0434405	0	0.217202	0.0434405	0.086881	0.130321	0.173762	0.0434405	2.12858	0	0.173762
GCA_003278095	0.652458	0.0869943	0	0.0869943	0	0.434972	0.0434972	0.0434972	0.0434972	0.0434972	0	0.0434972	0	0	0.217486	0.0434972	0	0.217486	0.173989	0.0434972	2.26185	0	0.173989
GCA_003279355	0.333333	0	0.0666667	0.0666667	0.0666667	0.6	0.0666667	0	0.0666667	0.2	0	0	0	0	0.266667	0.133333	0	0	0.133333	0.0666667	2.2	0	0.133333
GCA_003282145	0.372266	0.0930665	0.0465333	0.0930665	0.0930665	0.558399	0.0465333	0.0465333	0.0465333	0	0	0	0	0	0.232666	0.0465333	0	0.1396	0.0930665	0.0465333	2.04746	0	0.325733
GCA_003282435	0.605245	0.0672495	0	0	0.0672495	0.403497	0.0672495	0.0672495	0.0672495	0.0672495	0	0.0672495	0	0	0.201748	0.0672495	0.0672495	0.134499	0.201748	0.0672495	2.28648	0	0.268998
GCA_003282885	0.64744	0.117716	0.0588582	0.117716	0	0.353149	0	0	0	0.0588582	0	0	0	0	0.235433	0.0588582	0.0588582	0.0588582	0.235433	0.117716	1.58917	0	0.353149
GCA_003283875	0.27248	0	0.0681199	0	0.0681199	0.544959	0.0681199	0	0	0.0681199	0	0.0681199	0	0	0.20436	0.0681199	0	0.13624	0.0681199	0.13624	1.97548	0	0.27248

[truncated: 1 more sheets: tcdb]
